# Supplementary material for: Tetra-μ-acetato-bis­{[9-(pyrazin-2-yl)-9H-carbazole]copper(II)}
Source: Acta Crystallogr Sect E Struct Rep Online. 2009 Jul 18;65(Pt 8):m932. doi: 10.1107/S160053680902710X (PMC2977416; doi:10.1107/S160053680902710X)
Supplement: Supplementary file 1 [file e-65-0m932-sup1.cif]

##############################################################################
###                                                                        ###
###        Electronic paper (Acta Crystallographica Section E)             ###
###                                                                        ###
##############################################################################
#                                                                            #
# This CIF contains the data in a paper accepted for publication in Acta     #
# Crystallographica Section E. It conforms to the requirements of Notes      #
# for Authors for Section E, and has been peer reviewed under the auspices   #
# of the IUCr Commission on Journals.                                        #
#                                                                            #
# Full details of the Crystallographic Information File format               #
# are given in the paper "The Crystallographic Information File (CIF):       #
# a New Standard Archive File for Crystallography" by S. R. Hall, F. H.      #
# Allen and I. D. Brown [Acta Cryst. (1991), A47, 655-685].                  #
#                                                                            #
# The current version of the core CIF dictionary is obtainable from          #
# ftp://ftp.iucr.org/pub/cif_core.dic. The current version number is 2.4.    #
#                                                                            #
# Software is freely available for graphical display of the structure(s) in  #
# this CIF.  For information consult the CIF home page http://www.iucr.org/  #
# cif/home.html                                                              #
#                                                                            #
# This file may be used for bona fide research purposes within the           #
# scientific community so long as proper attribution is given to the journal # 
# article from which it was obtained.                                        #
#                                                                            #
##############################################################################
                                             
data_I
_audit_creation_method     SHELXL97
_chemical_name_systematic
;
Tetra-\m-acetato-bis{[9-(pyrazin-2-yl)-9<i>H</i>-carbazole]copper(II)}
;
_chemical_name_common     ?
_chemical_formula_moiety     'C40 H34 Cu2 N6 O8'
_chemical_formula_sum     'C40 H34 Cu2 N6 O8'
_chemical_formula_iupac     '[Cu2 (C2 H3 O2)4 (C16 H11 N3)2]'
_chemical_formula_weight     853.81
_chemical_melting_point     ?
_symmetry_cell_setting     triclinic
_symmetry_space_group_name_H-M     'P -1'
_symmetry_space_group_name_Hall     '-P 1'
loop_
    _symmetry_equiv_pos_as_xyz
    'x, y, z'
    '-x, -y, -z'
_cell_length_a     8.2608(12)
_cell_length_b     9.7181(15)
_cell_length_c     11.9688(18)
_cell_angle_alpha     83.002(2)
_cell_angle_beta     86.756(2)
_cell_angle_gamma     72.533(2)
_cell_volume     909.5(2)
_cell_formula_units_Z     1
_cell_measurement_reflns_used     3057
_cell_measurement_theta_min     2.5855
_cell_measurement_theta_max     27.9755
_cell_measurement_temperature     298(2)
_exptl_crystal_description     block
_exptl_crystal_colour     blue
_exptl_crystal_size_max     0.35
_exptl_crystal_size_mid     0.34
_exptl_crystal_size_min     0.23
_exptl_crystal_density_diffrn     1.559
_exptl_crystal_density_meas     ?
_exptl_crystal_density_method     'not measured'
_exptl_crystal_F_000     438
_exptl_absorpt_coefficient_mu     1.233
_exptl_absorpt_correction_type     multi-scan
_exptl_absorpt_process_details     '(SADABS; Sheldrick, 1996)'
_exptl_absorpt_correction_T_min     0.6721
_exptl_absorpt_correction_T_max     0.7645
_exptl_special_details
;
;
_diffrn_ambient_temperature     298(2)
_diffrn_radiation_type     MoK\a
_diffrn_radiation_wavelength     0.71073
_diffrn_radiation_source     'fine-focus sealed tube'
_diffrn_radiation_monochromator     graphite
_diffrn_measurement_device_type     'Bruker SMART APEX CCD'
_diffrn_measurement_method     '\f and \w'
_diffrn_detector_area_resol_mean     ?
_diffrn_reflns_number     4972
_diffrn_reflns_av_R_equivalents     0.0179
_diffrn_reflns_av_sigmaI/netI     0.0331
_diffrn_reflns_theta_min     1.71
_diffrn_reflns_theta_max     26.00
_diffrn_reflns_theta_full     26.00
_diffrn_measured_fraction_theta_max     0.977
_diffrn_measured_fraction_theta_full     0.977
_diffrn_reflns_limit_h_min     -9
_diffrn_reflns_limit_h_max     10
_diffrn_reflns_limit_k_min     -11
_diffrn_reflns_limit_k_max     11
_diffrn_reflns_limit_l_min     -6
_diffrn_reflns_limit_l_max     14
_diffrn_standards_number     ?
_diffrn_standards_interval_count     ?
_diffrn_standards_interval_time     ?
_diffrn_standards_decay_%     ?
_refine_special_details
;
Refinement of <i>F</i>^2^ against ALL reflections. The weighted <i>R</i>-factor
<i>wR</i> and goodness of fit <i>S</i> are based on <i>F</i>^2^, conventional
<i>R</i>-factors <i>R</i> are based on <i>F</i>, with <i>F</i> set to zero for
negative <i>F</i>^2^. The threshold expression of <i>F</i>^2^ >
\s(<i>F</i>^2^) is used only for calculating <i>R</i>-factors(gt) <i>etc</i>.
and is not relevant to the choice of reflections for refinement.
<i>R</i>-factors based on <i>F</i>^2^ are statistically about twice as large
as those based on <i>F</i>, and <i>R</i>- factors based on ALL data will be
even larger.
;
_reflns_number_total     3493
_reflns_number_gt     3183
_reflns_threshold_expression     I>2\s(I)
_refine_ls_structure_factor_coef     Fsqd
_refine_ls_matrix_type     full
_refine_ls_R_factor_all     0.0504
_refine_ls_R_factor_gt     0.0472
_refine_ls_wR_factor_gt     0.1456
_refine_ls_wR_factor_ref     0.1480
_refine_ls_goodness_of_fit_ref     1.051
_refine_ls_restrained_S_all     1.051
_refine_ls_number_reflns     3493
_refine_ls_number_parameters     255
_refine_ls_number_restraints     0
_refine_ls_hydrogen_treatment     constr
_refine_ls_weighting_scheme     calc
_refine_ls_weighting_details
       'calc w = 1/[\s^2^(Fo^2^)+(0.0986P)^2^+0.8758P] where P=(Fo^2^+2Fc^2^)/3'
_atom_sites_solution_hydrogens     geom
_atom_sites_solution_primary     direct
_atom_sites_solution_secondary     difmap
_refine_ls_shift/su_max     0.011
_refine_ls_shift/su_mean     0.000
_refine_diff_density_max     2.114
_refine_diff_density_min     -0.422
_refine_ls_extinction_method     none
_refine_ls_extinction_coef     ?
loop_
    _atom_type_symbol
    _atom_type_description
    _atom_type_scat_dispersion_real
    _atom_type_scat_dispersion_imag
    _atom_type_scat_source
    'C' 'C' 0.0033 0.0016
                         'International Tables Vol C Tables 4.2.6.8 and 6.1.1.4'
    'H' 'H' 0.0000 0.0000
                         'International Tables Vol C Tables 4.2.6.8 and 6.1.1.4'
    'N' 'N' 0.0061 0.0033
                         'International Tables Vol C Tables 4.2.6.8 and 6.1.1.4'
    'O' 'O' 0.0106 0.0060
                         'International Tables Vol C Tables 4.2.6.8 and 6.1.1.4'
    'Cu' 'Cu' 0.3201 1.2651
                         'International Tables Vol C Tables 4.2.6.8 and 6.1.1.4'
_computing_data_collection     'SMART (Bruker, 1997)'
_computing_cell_refinement     'SAINT (Bruker, 1997)'
_computing_data_reduction     'SAINT (Bruker, 1997)'
_computing_structure_solution     'SHELXTL (Sheldrick, 2008)'
_computing_structure_refinement     'SHELXTL (Sheldrick, 2008)'
_computing_molecular_graphics     'SHELXTL (Sheldrick, 2008)'
_computing_publication_material     'SHELXTL (Sheldrick, 2008)'
loop_
    _atom_site_type_symbol
    _atom_site_label
    _atom_site_fract_x
    _atom_site_fract_y
    _atom_site_fract_z
    _atom_site_U_iso_or_equiv
    _atom_site_adp_type
    _atom_site_calc_flag
    _atom_site_refinement_flags
    _atom_site_occupancy
    _atom_site_disorder_assembly
    _atom_site_disorder_group
    C C1 0.4087(6) 0.8536(5) 1.0557(4) 0.0503(10) Uani d . 1 . .
    H H1 0.3442 0.9488 1.0348 0.060 Uiso calc R 1 . .
    C C2 0.5243(5) 0.7790(4) 0.9784(3) 0.0406(8) Uani d . 1 . .
    H H2 0.5387 0.8235 0.9068 0.049 Uiso calc R 1 . .
    C C3 0.3877(6) 0.7884(5) 1.1634(3) 0.0540(11) Uani d . 1 . .
    H H3 0.3085 0.8399 1.2131 0.065 Uiso calc R 1 . .
    C C4 0.4827(5) 0.6489(5) 1.1969(3) 0.0453(9) Uani d . 1 . .
    H H4 0.4690 0.6057 1.2691 0.054 Uiso calc R 1 . .
    C C5 0.5990(4) 0.5734(4) 1.1220(3) 0.0334(7) Uani d . 1 . .
    C C6 0.6169(4) 0.6377(4) 1.0109(3) 0.0307(7) Uani d . 1 . .
    C C7 0.7230(4) 0.4315(4) 1.1335(3) 0.0334(7) Uani d . 1 . .
    C C8 0.8123(4) 0.4117(4) 1.0305(3) 0.0322(7) Uani d . 1 . .
    C C9 0.9440(5) 0.2866(4) 1.0177(3) 0.0468(9) Uani d . 1 . .
    H H9 1.0030 0.2722 0.9495 0.056 Uiso calc R 1 . .
    C C10 0.9841(6) 0.1841(5) 1.1104(4) 0.0587(12) Uani d . 1 . .
    H H10 1.0721 0.0992 1.1038 0.070 Uiso calc R 1 . .
    C C11 0.8984(6) 0.2028(5) 1.2130(4) 0.0545(11) Uani d . 1 . .
    H H11 0.9308 0.1321 1.2738 0.065 Uiso calc R 1 . .
    C C12 0.7652(5) 0.3261(4) 1.2249(3) 0.0434(9) Uani d . 1 . .
    H H12 0.7049 0.3383 1.2928 0.052 Uiso calc R 1 . .
    C C13 0.7908(4) 0.5546(3) 0.8399(3) 0.0281(6) Uani d . 1 . .
    C C14 0.6825(4) 0.6558(4) 0.7633(3) 0.0326(7) Uani d . 1 . .
    H H14 0.5745 0.7071 0.7872 0.039 Uiso calc R 1 . .
    C C15 0.8839(4) 0.6001(4) 0.6240(3) 0.0358(7) Uani d . 1 . .
    H H15 0.9228 0.6156 0.5504 0.043 Uiso calc R 1 . .
    C C16 0.9841(5) 0.4945(4) 0.6993(3) 0.0402(8) Uani d . 1 . .
    H H16 1.0871 0.4360 0.6735 0.048 Uiso calc R 1 . .
    C C17 0.3340(4) 1.0792(3) 0.6772(3) 0.0296(7) Uani d . 1 . .
    C C18 0.2354(5) 1.1199(4) 0.7839(3) 0.0397(8) Uani d . 1 . .
    H H18A 0.2835 1.1814 0.8195 0.059 Uiso calc R 1 . .
    H H18B 0.2404 1.0337 0.8338 0.059 Uiso calc R 1 . .
    H H18C 0.1192 1.1707 0.7663 0.059 Uiso calc R 1 . .
    C C19 0.2777(4) 0.8810(4) 0.4608(3) 0.0349(7) Uani d . 1 . .
    C C20 0.1397(5) 0.8131(5) 0.4428(4) 0.0529(10) Uani d . 1 . .
    H H20A 0.0522 0.8376 0.4996 0.079 Uiso calc R 1 . .
    H H20B 0.1872 0.7096 0.4475 0.079 Uiso calc R 1 . .
    H H20C 0.0922 0.8491 0.3698 0.079 Uiso calc R 1 . .
    Cu Cu1 0.58853(4) 0.87807(4) 0.55418(3) 0.02722(17) Uani d . 1 . .
    N N1 0.7313(4) 0.6801(3) 0.6565(2) 0.0305(6) Uani d . 1 . .
    N N2 0.9401(4) 0.4724(3) 0.8071(2) 0.0363(6) Uani d . 1 . .
    N N3 0.7439(4) 0.5373(3) 0.9538(2) 0.0315(6) Uani d . 1 . .
    O O1 0.4480(3) 0.9594(3) 0.6823(2) 0.0384(6) Uani d . 1 . .
    O O2 0.4057(3) 0.8024(3) 0.5140(2) 0.0423(6) Uani d . 1 . .
    O O3 0.7047(3) 0.8328(3) 0.4096(2) 0.0385(6) Uani d . 1 . .
    O O4 0.7467(3) 0.9890(3) 0.5768(2) 0.0416(6) Uani d . 1 . .
loop_
    _atom_site_aniso_label
    _atom_site_aniso_U_11
    _atom_site_aniso_U_22
    _atom_site_aniso_U_33
    _atom_site_aniso_U_12
    _atom_site_aniso_U_13
    _atom_site_aniso_U_23
    C1 0.055(2) 0.040(2) 0.045(2) 0.0041(17) 0.0040(18) -0.0097(18)
    C2 0.048(2) 0.0384(19) 0.0271(17) -0.0019(16) 0.0018(15) 0.0000(15)
    C3 0.056(2) 0.056(3) 0.042(2) -0.003(2) 0.0116(19) -0.014(2)
    C4 0.051(2) 0.055(2) 0.0289(18) -0.0145(18) 0.0077(16) -0.0053(17)
    C5 0.0367(18) 0.0358(18) 0.0281(17) -0.0130(14) -0.0011(13) 0.0008(14)
    C6 0.0341(17) 0.0333(17) 0.0237(15) -0.0089(13) -0.0003(12) -0.0013(13)
    C7 0.0371(18) 0.0353(18) 0.0277(16) -0.0124(14) -0.0032(13) 0.0031(14)
    C8 0.0355(17) 0.0332(17) 0.0243(16) -0.0074(14) -0.0038(13) 0.0055(13)
    C9 0.048(2) 0.043(2) 0.035(2) 0.0024(17) 0.0051(16) 0.0082(16)
    C10 0.060(3) 0.040(2) 0.054(3) 0.0091(19) 0.002(2) 0.0175(19)
    C11 0.066(3) 0.047(2) 0.041(2) -0.011(2) -0.007(2) 0.0198(18)
    C12 0.054(2) 0.047(2) 0.0280(18) -0.0169(18) -0.0018(16) 0.0097(16)
    C13 0.0319(16) 0.0272(15) 0.0231(15) -0.0077(12) -0.0012(12) 0.0025(12)
    C14 0.0315(16) 0.0341(17) 0.0253(15) -0.0014(13) 0.0012(12) 0.0006(13)
    C15 0.0404(19) 0.0351(18) 0.0256(16) -0.0049(14) 0.0057(13) 0.0016(13)
    C16 0.0349(18) 0.0380(19) 0.0354(19) 0.0035(14) 0.0057(14) 0.0040(15)
    C17 0.0301(16) 0.0306(16) 0.0256(15) -0.0061(13) 0.0037(12) -0.0026(13)
    C18 0.0437(19) 0.0377(19) 0.0293(17) -0.0010(15) 0.0068(14) -0.0038(15)
    C19 0.0340(17) 0.044(2) 0.0286(16) -0.0138(15) 0.0053(13) -0.0072(15)
    C20 0.044(2) 0.065(3) 0.057(3) -0.027(2) 0.0008(19) -0.009(2)
    Cu1 0.0280(3) 0.0261(3) 0.0220(2) -0.00184(16) 0.00039(15) 0.00279(16)
    N1 0.0330(14) 0.0294(14) 0.0233(13) -0.0030(11) -0.0007(11) 0.0039(11)
    N2 0.0341(15) 0.0350(15) 0.0309(15) -0.0006(12) 0.0001(12) 0.0055(12)
    N3 0.0344(14) 0.0314(14) 0.0222(13) -0.0038(11) -0.0008(11) 0.0068(11)
    O1 0.0408(13) 0.0348(13) 0.0285(12) 0.0027(10) 0.0064(10) 0.0000(10)
    O2 0.0409(14) 0.0401(14) 0.0466(15) -0.0150(11) -0.0051(11) 0.0024(12)
    O3 0.0397(13) 0.0364(13) 0.0273(12) 0.0039(10) 0.0039(10) 0.0024(10)
    O4 0.0364(13) 0.0433(15) 0.0440(15) -0.0121(11) -0.0071(11) 0.0029(12)
_geom_special_details
;
All e.s.d.'s (except the e.s.d. in the dihedral angle between two l.s. planes)
are estimated using the full covariance matrix. The cell e.s.d.'s are taken
into account individually in the estimation of e.s.d.'s in distances, angles
and torsion angles; correlations between e.s.d.'s in cell parameters are only
used when they are defined by crystal symmetry. An approximate (isotropic)
treatment of cell e.s.d.'s is used for estimating e.s.d.'s involving l.s.
planes.
;
loop_
    _geom_bond_atom_site_label_1
    _geom_bond_atom_site_label_2
    _geom_bond_site_symmetry_2
    _geom_bond_distance
    _geom_bond_publ_flag
    C1 C3 . 1.391(6) ?
    C1 C2 . 1.393(5) ?
    C1 H1 . 0.9300 ?
    C2 C6 . 1.376(5) ?
    C2 H2 . 0.9300 ?
    C3 C4 . 1.371(6) ?
    C3 H3 . 0.9300 ?
    C4 C5 . 1.380(5) ?
    C4 H4 . 0.9300 ?
    C5 C6 . 1.419(5) ?
    C5 C7 . 1.446(5) ?
    C6 N3 . 1.409(4) ?
    C7 C12 . 1.386(5) ?
    C7 C8 . 1.405(5) ?
    C8 C9 . 1.384(5) ?
    C8 N3 . 1.423(4) ?
    C9 C10 . 1.382(5) ?
    C9 H9 . 0.9300 ?
    C10 C11 . 1.385(6) ?
    C10 H10 . 0.9300 ?
    C11 C12 . 1.378(6) ?
    C11 H11 . 0.9300 ?
    C12 H12 . 0.9300 ?
    C13 N2 . 1.321(4) ?
    C13 C14 . 1.398(4) ?
    C13 N3 . 1.399(4) ?
    C14 N1 . 1.332(4) ?
    C14 H14 . 0.9300 ?
    C15 N1 . 1.332(4) ?
    C15 C16 . 1.378(5) ?
    C15 H15 . 0.9300 ?
    C16 N2 . 1.330(4) ?
    C16 H16 . 0.9300 ?
    C17 O3 2_676 1.253(4) ?
    C17 O1 . 1.256(4) ?
    C17 C18 . 1.504(4) ?
    C18 H18A . 0.9600 ?
    C18 H18B . 0.9600 ?
    C18 H18C . 0.9600 ?
    C19 O4 2_676 1.248(4) ?
    C19 O2 . 1.257(4) ?
    C19 C20 . 1.516(5) ?
    C20 H20A . 0.9600 ?
    C20 H20B . 0.9600 ?
    C20 H20C . 0.9600 ?
    Cu1 O3 . 1.963(2) ?
    Cu1 O1 . 1.967(2) ?
    Cu1 O2 . 1.972(3) ?
    Cu1 O4 . 1.975(3) ?
    Cu1 N1 . 2.196(3) ?
    Cu1 Cu1 2_676 2.6120(7) ?
    O3 C17 2_676 1.253(4) ?
    O4 C19 2_676 1.248(4) ?
loop_
    _geom_angle_atom_site_label_1
    _geom_angle_atom_site_label_2
    _geom_angle_atom_site_label_3
    _geom_angle_site_symmetry_1
    _geom_angle_site_symmetry_3
    _geom_angle
    _geom_angle_publ_flag
    C3 C1 C2 . . 121.2(4) ?
    C3 C1 H1 . . 119.4 ?
    C2 C1 H1 . . 119.4 ?
    C6 C2 C1 . . 118.3(3) ?
    C6 C2 H2 . . 120.9 ?
    C1 C2 H2 . . 120.9 ?
    C4 C3 C1 . . 120.6(4) ?
    C4 C3 H3 . . 119.7 ?
    C1 C3 H3 . . 119.7 ?
    C3 C4 C5 . . 119.1(4) ?
    C3 C4 H4 . . 120.5 ?
    C5 C4 H4 . . 120.5 ?
    C4 C5 C6 . . 120.5(3) ?
    C4 C5 C7 . . 132.3(3) ?
    C6 C5 C7 . . 107.1(3) ?
    C2 C6 N3 . . 131.4(3) ?
    C2 C6 C5 . . 120.2(3) ?
    N3 C6 C5 . . 108.3(3) ?
    C12 C7 C8 . . 120.6(3) ?
    C12 C7 C5 . . 131.4(4) ?
    C8 C7 C5 . . 107.9(3) ?
    C9 C8 C7 . . 120.9(3) ?
    C9 C8 N3 . . 131.0(3) ?
    C7 C8 N3 . . 108.1(3) ?
    C10 C9 C8 . . 117.2(4) ?
    C10 C9 H9 . . 121.4 ?
    C8 C9 H9 . . 121.4 ?
    C9 C10 C11 . . 122.6(4) ?
    C9 C10 H10 . . 118.7 ?
    C11 C10 H10 . . 118.7 ?
    C12 C11 C10 . . 120.1(4) ?
    C12 C11 H11 . . 119.9 ?
    C10 C11 H11 . . 119.9 ?
    C11 C12 C7 . . 118.6(4) ?
    C11 C12 H12 . . 120.7 ?
    C7 C12 H12 . . 120.7 ?
    N2 C13 C14 . . 121.0(3) ?
    N2 C13 N3 . . 118.1(3) ?
    C14 C13 N3 . . 120.9(3) ?
    N1 C14 C13 . . 121.1(3) ?
    N1 C14 H14 . . 119.4 ?
    C13 C14 H14 . . 119.4 ?
    N1 C15 C16 . . 120.0(3) ?
    N1 C15 H15 . . 120.0 ?
    C16 C15 H15 . . 120.0 ?
    N2 C16 C15 . . 123.0(3) ?
    N2 C16 H16 . . 118.5 ?
    C15 C16 H16 . . 118.5 ?
    O3 C17 O1 2_676 . 125.3(3) ?
    O3 C17 C18 2_676 . 117.4(3) ?
    O1 C17 C18 . . 117.3(3) ?
    C17 C18 H18A . . 109.5 ?
    C17 C18 H18B . . 109.5 ?
    H18A C18 H18B . . 109.5 ?
    C17 C18 H18C . . 109.5 ?
    H18A C18 H18C . . 109.5 ?
    H18B C18 H18C . . 109.5 ?
    O4 C19 O2 2_676 . 125.6(3) ?
    O4 C19 C20 2_676 . 117.2(3) ?
    O2 C19 C20 . . 117.2(3) ?
    C19 C20 H20A . . 109.5 ?
    C19 C20 H20B . . 109.5 ?
    H20A C20 H20B . . 109.5 ?
    C19 C20 H20C . . 109.5 ?
    H20A C20 H20C . . 109.5 ?
    H20B C20 H20C . . 109.5 ?
    O3 Cu1 O1 . . 168.81(10) ?
    O3 Cu1 O2 . . 90.06(12) ?
    O1 Cu1 O2 . . 89.26(12) ?
    O3 Cu1 O4 . . 88.60(11) ?
    O1 Cu1 O4 . . 89.90(12) ?
    O2 Cu1 O4 . . 168.78(10) ?
    O3 Cu1 N1 . . 97.47(10) ?
    O1 Cu1 N1 . . 93.71(10) ?
    O2 Cu1 N1 . . 96.33(11) ?
    O4 Cu1 N1 . . 94.88(11) ?
    O3 Cu1 Cu1 . 2_676 86.47(7) ?
    O1 Cu1 Cu1 . 2_676 82.34(7) ?
    O2 Cu1 Cu1 . 2_676 84.81(8) ?
    O4 Cu1 Cu1 . 2_676 83.99(8) ?
    N1 Cu1 Cu1 . 2_676 175.89(7) ?
    C15 N1 C14 . . 117.8(3) ?
    C15 N1 Cu1 . . 121.7(2) ?
    C14 N1 Cu1 . . 118.9(2) ?
    C13 N2 C16 . . 116.8(3) ?
    C13 N3 C6 . . 126.2(3) ?
    C13 N3 C8 . . 125.4(3) ?
    C6 N3 C8 . . 108.4(3) ?
    C17 O1 Cu1 . . 125.2(2) ?
    C19 O2 Cu1 . . 122.3(2) ?
    C17 O3 Cu1 2_676 . 120.6(2) ?
    C19 O4 Cu1 2_676 . 123.3(2) ?
loop_
    _geom_torsion_atom_site_label_1
    _geom_torsion_atom_site_label_2
    _geom_torsion_atom_site_label_3
    _geom_torsion_atom_site_label_4
    _geom_torsion_site_symmetry_1
    _geom_torsion_site_symmetry_2
    _geom_torsion_site_symmetry_3
    _geom_torsion_site_symmetry_4
    _geom_torsion
    _geom_torsion_publ_flag
    C3 C1 C2 C6 . . . . 0.7(6) ?
    C2 C1 C3 C4 . . . . 0.9(7) ?
    C1 C3 C4 C5 . . . . -0.4(7) ?
    C3 C4 C5 C6 . . . . -1.7(6) ?
    C3 C4 C5 C7 . . . . 175.6(4) ?
    C1 C2 C6 N3 . . . . -178.2(4) ?
    C1 C2 C6 C5 . . . . -2.8(6) ?
    C4 C5 C6 C2 . . . . 3.4(5) ?
    C7 C5 C6 C2 . . . . -174.5(3) ?
    C4 C5 C6 N3 . . . . 179.8(3) ?
    C7 C5 C6 N3 . . . . 1.9(4) ?
    C4 C5 C7 C12 . . . . -0.6(7) ?
    C6 C5 C7 C12 . . . . 176.9(4) ?
    C4 C5 C7 C8 . . . . -177.9(4) ?
    C6 C5 C7 C8 . . . . -0.3(4) ?
    C12 C7 C8 C9 . . . . 0.2(6) ?
    C5 C7 C8 C9 . . . . 177.8(3) ?
    C12 C7 C8 N3 . . . . -178.9(3) ?
    C5 C7 C8 N3 . . . . -1.3(4) ?
    C7 C8 C9 C10 . . . . -0.7(6) ?
    N3 C8 C9 C10 . . . . 178.1(4) ?
    C8 C9 C10 C11 . . . . 0.0(8) ?
    C9 C10 C11 C12 . . . . 1.3(8) ?
    C10 C11 C12 C7 . . . . -1.8(7) ?
    C8 C7 C12 C11 . . . . 1.1(6) ?
    C5 C7 C12 C11 . . . . -175.9(4) ?
    N2 C13 C14 N1 . . . . -5.0(5) ?
    N3 C13 C14 N1 . . . . 175.2(3) ?
    N1 C15 C16 N2 . . . . -3.9(6) ?
    C16 C15 N1 C14 . . . . 1.2(5) ?
    C16 C15 N1 Cu1 . . . . 166.9(3) ?
    C13 C14 N1 C15 . . . . 3.0(5) ?
    C13 C14 N1 Cu1 . . . . -163.1(3) ?
    O3 Cu1 N1 C15 . . . . 21.3(3) ?
    O1 Cu1 N1 C15 . . . . -158.1(3) ?
    O2 Cu1 N1 C15 . . . . 112.2(3) ?
    O4 Cu1 N1 C15 . . . . -67.9(3) ?
    Cu1 Cu1 N1 C15 2_676 . . . -141.9(10) ?
    O3 Cu1 N1 C14 . . . . -173.2(3) ?
    O1 Cu1 N1 C14 . . . . 7.4(3) ?
    O2 Cu1 N1 C14 . . . . -82.3(3) ?
    O4 Cu1 N1 C14 . . . . 97.6(3) ?
    Cu1 Cu1 N1 C14 2_676 . . . 23.6(13) ?
    C14 C13 N2 C16 . . . . 2.4(5) ?
    N3 C13 N2 C16 . . . . -177.8(3) ?
    C15 C16 N2 C13 . . . . 1.9(6) ?
    N2 C13 N3 C6 . . . . 161.2(3) ?
    C14 C13 N3 C6 . . . . -19.0(5) ?
    N2 C13 N3 C8 . . . . -21.7(5) ?
    C14 C13 N3 C8 . . . . 158.2(3) ?
    C2 C6 N3 C13 . . . . -9.3(6) ?
    C5 C6 N3 C13 . . . . 174.8(3) ?
    C2 C6 N3 C8 . . . . 173.2(4) ?
    C5 C6 N3 C8 . . . . -2.7(4) ?
    C9 C8 N3 C13 . . . . 6.0(6) ?
    C7 C8 N3 C13 . . . . -175.1(3) ?
    C9 C8 N3 C6 . . . . -176.5(4) ?
    C7 C8 N3 C6 . . . . 2.5(4) ?
    O3 C17 O1 Cu1 2_676 . . . -2.1(5) ?
    C18 C17 O1 Cu1 . . . . 177.6(2) ?
    O3 Cu1 O1 C17 . . . . 2.9(7) ?
    O2 Cu1 O1 C17 . . . . -83.6(3) ?
    O4 Cu1 O1 C17 . . . . 85.2(3) ?
    N1 Cu1 O1 C17 . . . . -179.9(3) ?
    Cu1 Cu1 O1 C17 2_676 . . . 1.2(3) ?
    O4 C19 O2 Cu1 2_676 . . . 3.3(5) ?
    C20 C19 O2 Cu1 . . . . -175.5(2) ?
    O3 Cu1 O2 C19 . . . . -88.5(3) ?
    O1 Cu1 O2 C19 . . . . 80.3(3) ?
    O4 Cu1 O2 C19 . . . . -5.4(7) ?
    N1 Cu1 O2 C19 . . . . 173.9(3) ?
    Cu1 Cu1 O2 C19 2_676 . . . -2.1(3) ?
    O1 Cu1 O3 C17 . . . 2_676 -1.3(7) ?
    O2 Cu1 O3 C17 . . . 2_676 85.2(3) ?
    O4 Cu1 O3 C17 . . . 2_676 -83.7(3) ?
    N1 Cu1 O3 C17 . . . 2_676 -178.4(3) ?
    Cu1 Cu1 O3 C17 2_676 . . 2_676 0.4(3) ?
    O3 Cu1 O4 C19 . . . 2_676 86.1(3) ?
    O1 Cu1 O4 C19 . . . 2_676 -82.8(3) ?
    O2 Cu1 O4 C19 . . . 2_676 2.8(7) ?
    N1 Cu1 O4 C19 . . . 2_676 -176.6(3) ?
    Cu1 Cu1 O4 C19 2_676 . . 2_676 -0.5(3) ?
data_global
_journal_date_recd_electronic     2009-07-01
_journal_date_accepted     2009-07-10
_journal_name_full     'Acta Crystallographica, Section E'
_journal_year     2009
_journal_volume     65
_journal_issue      8
_journal_page_first     m932
_journal_page_last     m932
_journal_paper_category     QM
_journal_coeditor_code     LH2859
_publ_contact_author_name     'Jin Min Li'
_publ_contact_author_address
;
School of Chemistry and Chemical Engineering
Shanxi Datong University
Datong 037009
People's Republic of China
;
_publ_contact_author_email     jinminli1957@yahoo.com.cn
_publ_contact_author_fax     '86 352 7665518'
_publ_contact_author_phone     '86 352 7665518'
_publ_section_title
;
Tetra-\m-acetato-bis{[9-(pyrazin-2-yl)-9<i>H</i>-carbazole]copper(II)}
;
loop_
    _publ_author_name
    _publ_author_address
    'Li, Jin Min'
;
School of Chemistry and Chemical Engineering
Shanxi Datong University
Datong 037009
People's Republic of China
;
