# Supplementary material for: Tetra-μ-acetato-bis­{[9-(pyrazin-2-yl)-9H-carbazole]copper(II)}
Source: Acta Crystallogr Sect E Struct Rep Online. 2009 Jul 18;65(Pt 8):m932. doi: 10.1107/S160053680902710X (PMC2977416; doi:10.1107/S160053680902710X)
Supplement: Supplementary file 2 [file e-65-0m932-Isup2.hkl]

# 
# h,k,l, Fc-squared, Fo-squared, sigma(Fo-squared) and status flag 
# 
data_I
_shelx_title ' 81230cm in P-1' 
_shelx_refln_list_code          4 
_shelx_F_calc_maximum      227.36 
_exptl_crystal_F_000       438.00 
_reflns_d_resolution_high  0.8107 
 
loop_ 
 _symmetry_equiv_pos_as_xyz 
 'x, y, z' 
 '-x, -y, -z' 
 
_cell_length_a     8.2608 
_cell_length_b     9.7181 
_cell_length_c    11.9688 
_cell_angle_alpha  83.002 
_cell_angle_beta   86.756 
_cell_angle_gamma  72.533 
 
_shelx_F_squared_multiplier     1.000 
 
loop_ 
 _refln_index_h 
 _refln_index_k 
 _refln_index_l 
 _refln_F_squared_calc 
 _refln_F_squared_meas 
 _refln_F_squared_sigma 
 _refln_observed_status 
   1   0   0     4692.01     5139.14     98.77 o 
   2   0   0       13.83        5.45      0.50 o 
   3   0   0      680.07      660.61     10.76 o 
   4   0   0        4.23        4.41      0.77 o 
   5   0   0      732.19      830.38     13.97 o 
   6   0   0     1887.83     2022.64     31.78 o 
   7   0   0      460.95      446.54     16.64 o 
   8   0   0        0.44        0.83      2.48 o 
   9   0   0       57.71       68.02      6.72 o 
  -9   1   0       37.27       43.53      5.97 o 
  -8   1   0        6.01        8.30      3.19 o 
  -7   1   0       60.20       61.67      5.45 o 
  -6   1   0      512.20      479.50     11.69 o 
  -5   1   0      343.08      315.01      6.68 o 
  -4   1   0      727.49      650.70     10.99 o 
  -3   1   0        3.46        3.26      0.57 o 
  -2   1   0     1182.41     1349.78     21.91 o 
  -1   1   0     2563.61     2194.64     32.82 o 
   0   1   0      335.12      141.97      6.97 o 
   1   1   0     7855.35     6469.78     97.64 o 
   2   1   0     4408.28     4358.34     64.37 o 
   3   1   0      119.04      152.66      3.23 o 
   4   1   0      146.77      148.06      3.47 o 
   5   1   0      144.51      133.68      3.52 o 
   6   1   0      230.28      191.89      4.76 o 
   7   1   0      610.49      635.95     11.88 o 
   8   1   0       96.78      107.57      7.17 o 
   9   1   0       85.94       82.86      6.91 o 
  -9   2   0       49.84       53.00      6.80 o 
  -8   2   0       44.61       44.58      5.78 o 
  -7   2   0        7.95        8.41      3.23 o 
  -6   2   0        1.08        0.05      1.23 o 
  -5   2   0      341.03      342.15      8.94 o 
  -4   2   0       36.83       32.74      1.89 o 
  -3   2   0       48.52       42.31      1.79 o 
  -2   2   0     1743.26     1553.90     23.68 o 
  -1   2   0      354.75      205.50      3.65 o 
   0   2   0        0.92       32.64      4.18 o 
   1   2   0       27.14        3.49      0.55 o 
   2   2   0       10.57       18.56      1.44 o 
   3   2   0       14.30        6.38      0.98 o 
   4   2   0     1754.30     1731.48     26.74 o 
   5   2   0      116.80       95.14      2.89 o 
   6   2   0      144.77      171.97      4.44 o 
   7   2   0        1.44        1.82      1.05 o 
   8   2   0       85.33       91.65      4.44 o 
  -8   3   0       84.64       77.22      7.21 o 
  -7   3   0      870.42      818.72     28.17 o 
  -6   3   0      687.41      716.27     18.37 o 
  -5   3   0      499.26      571.84     13.61 o 
  -4   3   0        5.37       12.39      1.72 o 
  -3   3   0      455.99      522.42     17.12 o 
  -2   3   0     2565.19     2753.81     54.20 o 
  -1   3   0     1956.11     2536.43     47.18 o 
   0   3   0     4263.90     5063.84     74.71 o 
   1   3   0     2049.66     1894.91     35.32 o 
   2   3   0        6.51       15.88      1.22 o 
   3   3   0     3645.25     3759.71     68.27 o 
   4   3   0     1811.49     2021.39     31.02 o 
   5   3   0      601.64      667.37     11.60 o 
   6   3   0        4.70        6.47      1.18 o 
   7   3   0       30.67       27.87      2.62 o 
   8   3   0       36.77       37.90      4.39 o 
   9   3   0      173.00      163.53      9.35 o 
  -8   4   0       69.17       59.64      7.17 o 
  -7   4   0      199.72      204.02     11.68 o 
  -6   4   0      385.68      373.11     15.89 o 
  -5   4   0      596.40      554.89     13.67 o 
  -4   4   0      959.59      939.65     26.42 o 
  -3   4   0       25.09       22.49      3.79 o 
  -2   4   0       13.93        8.58      0.97 o 
  -1   4   0     3405.89     3505.51     74.07 o 
   0   4   0     2671.39     2341.64     43.72 o 
   1   4   0     1390.73     1137.43     17.69 o 
   2   4   0      102.84      138.31      4.07 o 
   3   4   0      362.28      389.18      8.98 o 
   4   4   0      510.81      427.12     10.04 o 
   5   4   0       90.79       66.47      2.36 o 
   6   4   0      228.51      236.13      7.12 o 
   7   4   0      135.97      144.72      5.50 o 
   8   4   0       16.07       20.04      2.66 o 
   9   4   0       33.44       28.70      4.69 o 
  10   4   0      122.92      123.91      8.68 o 
  -7   5   0        5.08        7.77      3.98 o 
  -6   5   0      168.65      187.27     10.82 o 
  -5   5   0      271.86      288.94     16.94 o 
  -4   5   0        7.68        8.76      2.57 o 
  -3   5   0     1142.90     1306.73     27.06 o 
  -2   5   0      268.17      261.97      7.31 o 
  -1   5   0       15.16       10.14      1.42 o 
   0   5   0       47.20       67.34      3.83 o 
   1   5   0      561.64      580.78     11.65 o 
   2   5   0      936.20     1005.51     15.99 o 
   3   5   0       63.24       50.91      2.67 o 
   4   5   0       51.63       43.15      2.60 o 
   5   5   0       89.23       82.76      3.78 o 
   6   5   0      155.24      167.06      5.92 o 
   7   5   0       58.03       64.86      3.78 o 
   8   5   0      333.94      337.69     10.01 o 
   9   5   0       73.14       71.40      6.50 o 
  10   5   0        0.51        3.15      3.04 o 
  -6   6   0        7.35        6.61      3.68 o 
  -5   6   0      120.66      128.82      5.90 o 
  -4   6   0     1476.63     1433.47     30.18 o 
  -3   6   0      137.96      130.49      5.34 o 
  -2   6   0      601.24      687.11     26.40 o 
  -1   6   0      305.44      392.76     35.76 o 
   0   6   0      282.80      325.78      9.43 o 
   1   6   0      762.87      649.62     11.10 o 
   2   6   0     1302.83     1282.54     35.23 o 
   3   6   0     1655.76     1775.12     44.70 o 
   4   6   0      592.69      591.40     19.02 o 
   5   6   0       10.76       14.65      2.93 o 
   6   6   0        3.61        1.91      1.36 o 
   7   6   0      117.07      120.70      5.39 o 
   8   6   0      264.35      268.99     10.20 o 
   9   6   0      125.29      125.52      8.98 o 
  -6   7   0      339.88      348.36     16.68 o 
  -5   7   0       21.46       27.42      5.18 o 
  -4   7   0      163.75      167.16      6.74 o 
  -3   7   0     1344.84     1449.57     30.48 o 
  -2   7   0       21.44       25.87      5.37 o 
  -1   7   0      156.34      139.71      5.19 o 
   0   7   0      222.67      170.42      5.48 o 
   1   7   0        0.03        3.53      1.84 o 
   2   7   0      665.92      754.34     22.05 o 
   3   7   0     1916.93     2028.48     44.30 o 
   4   7   0      366.24      366.89      9.86 o 
   5   7   0      300.92      282.57      8.47 o 
   6   7   0      202.23      198.94      7.08 o 
   7   7   0        1.47        0.66      1.53 o 
   8   7   0       10.30        9.77      2.95 o 
   9   7   0       96.28       84.55      7.51 o 
  -5   8   0       93.79      112.26      8.86 o 
  -4   8   0        8.35       14.47      2.70 o 
  -3   8   0        0.46        1.58      1.70 o 
  -2   8   0      341.32      363.54     10.43 o 
  -1   8   0      403.76      439.65     11.50 o 
   0   8   0       85.22       93.75      6.57 o 
   1   8   0      119.38      120.68      7.40 o 
   2   8   0       35.14       39.90      2.89 o 
   3   8   0        1.67        1.67      1.33 o 
   4   8   0      204.52      222.29      7.38 o 
   5   8   0      226.93      242.08      9.60 o 
   6   8   0      137.17      145.56      6.21 o 
   7   8   0      126.02      122.53      5.98 o 
   8   8   0        1.01        1.68      1.92 o 
   9   8   0       15.04       16.49      4.69 o 
  -4   9   0       62.54       61.23      4.85 o 
  -3   9   0        3.80        4.63      2.02 o 
  -2   9   0      112.38      130.93      8.90 o 
  -1   9   0       61.37       53.90      5.93 o 
   0   9   0      443.00      403.65     16.60 o 
   1   9   0      897.56      806.21     27.27 o 
   2   9   0        2.24        4.13      2.63 o 
   3   9   0       31.40       38.21      3.32 o 
   4   9   0      115.67      127.34      5.60 o 
   5   9   0       76.89       71.27      4.43 o 
   6   9   0      456.29      449.70     17.88 o 
   7   9   0      178.59      175.74      7.77 o 
   8   9   0       34.44       36.89      4.05 o 
  -2  10   0       11.97       11.98      3.91 o 
  -1  10   0       88.37       69.67      7.06 o 
   0  10   0       18.45       21.15      4.47 o 
   1  10   0        0.92        3.98      2.85 o 
   2  10   0      134.41      135.55      9.01 o 
   3  10   0      315.46      285.53     13.86 o 
   4  10   0       46.78       47.18      3.92 o 
   5  10   0       15.95       17.40      2.91 o 
   6  10   0       58.37       56.61      4.51 o 
   7  10   0      104.32      108.54      6.27 o 
   0  11   0       39.21       40.34      6.05 o 
   1  11   0       18.36       20.17      4.69 o 
   2  11   0        2.59        6.69      3.23 o 
   3  11   0        1.17        3.83      2.82 o 
   4  11   0      144.28      164.40     10.78 o 
   5  11   0      104.83      111.42      5.98 o 
   6  11   0       33.46       37.68      4.19 o 
  -5 -11   1       86.73       98.97      8.71 o 
  -4 -11   1      266.19      245.60     13.63 o 
  -3 -11   1      105.95       96.79      7.93 o 
  -2 -11   1       34.19       33.58      5.48 o 
  -1 -11   1       28.40       32.41      5.48 o 
   0 -11   1       87.02       99.53      8.26 o 
  -7 -10   1      154.19      158.64      7.64 o 
  -6 -10   1       13.92       17.46      3.27 o 
  -5 -10   1        0.66        0.00      2.70 o 
  -4 -10   1      101.89      109.00      8.34 o 
  -3 -10   1      154.95      145.73      9.31 o 
  -2 -10   1      149.20      139.72      9.16 o 
  -1 -10   1       91.22       87.81      7.29 o 
   0 -10   1        8.71        7.93      3.12 o 
   1 -10   1       42.18       37.52      5.45 o 
   2 -10   1      146.25      168.30     10.55 o 
  -8  -9   1       64.90       64.74      5.11 o 
  -7  -9   1       69.26       77.39      8.13 o 
  -6  -9   1      154.19      150.76      6.87 o 
  -5  -9   1       14.32       10.85      2.45 o 
  -4  -9   1      166.18      170.42      6.68 o 
  -3  -9   1      224.55      230.50     11.38 o 
  -2  -9   1      662.05      703.45     24.60 o 
  -1  -9   1       23.88       23.32      4.13 o 
   0  -9   1       94.87       82.22      6.61 o 
   1  -9   1       46.70       47.85      5.45 o 
   2  -9   1      117.65      100.88      7.55 o 
   3  -9   1      226.58      259.91      9.19 o 
  -9  -8   1        0.85        0.53      2.15 o 
  -8  -8   1       56.83       52.23      4.45 o 
  -7  -8   1      179.89      179.97      7.42 o 
  -6  -8   1      231.64      213.43      7.79 o 
  -5  -8   1       63.22       69.94      4.17 o 
  -4  -8   1        6.87        7.67      1.92 o 
  -3  -8   1        2.50        1.24      2.03 o 
  -2  -8   1        8.25       10.93      3.04 o 
  -1  -8   1      792.28      799.41     26.18 o 
   0  -8   1      387.87      410.07     15.93 o 
   1  -8   1       18.84        8.66      1.90 o 
   2  -8   1       43.70       33.86      3.14 o 
   3  -8   1       97.98       90.12      4.89 o 
   4  -8   1        5.50        7.47      3.61 o 
   5  -8   1      229.41      271.74     14.27 o 
  -9  -7   1      104.62      104.40      5.92 o 
  -8  -7   1       85.32       80.49      4.98 o 
  -7  -7   1        7.07        6.59      3.02 o 
  -6  -7   1       36.52       37.42      3.33 o 
  -5  -7   1       28.42       27.91      3.94 o 
  -4  -7   1     1153.25     1173.11     24.62 o 
  -3  -7   1      572.37      558.23     13.23 o 
  -2  -7   1       23.23       19.79      3.23 o 
  -1  -7   1       29.58       26.18      3.53 o 
   0  -7   1       57.79       32.20      5.52 o 
   1  -7   1      458.00      393.11     10.16 o 
   2  -7   1      604.94      583.29     14.10 o 
   3  -7   1      187.42      194.52      6.98 o 
   4  -7   1        0.68        0.14      1.48 o 
   5  -7   1        4.97        3.27      3.46 o 
   6  -7   1       85.94       90.33      8.41 o 
  -9  -6   1      294.19      304.66     11.19 o 
  -8  -6   1      162.43      171.29      7.00 o 
  -7  -6   1       33.95       38.27      3.40 o 
  -6  -6   1        6.11        4.58      2.10 o 
  -5  -6   1      164.56      180.57      6.27 o 
  -4  -6   1      634.45      639.49     14.62 o 
  -3  -6   1     2013.87     2030.71    112.70 o 
  -2  -6   1     2143.21     2286.24     43.55 o 
  -1  -6   1       71.99      123.12      4.28 o 
   0  -6   1      135.04      183.14      5.71 o 
   1  -6   1      274.05      297.11     11.23 o 
   2  -6   1       47.51       41.31      7.12 o 
   3  -6   1     1400.16     1428.04     29.47 o 
   4  -6   1      655.14      660.44     15.96 o 
   5  -6   1        0.75        0.08      2.48 o 
   6  -6   1       32.30       36.13      5.90 o 
 -10  -5   1        8.54       11.91      4.21 o 
  -9  -5   1       82.86       78.09      6.87 o 
  -8  -5   1      343.53      337.85     12.68 o 
  -7  -5   1      200.40      178.51      6.60 o 
  -6  -5   1        3.08        4.76      1.77 o 
  -5  -5   1       61.65       46.49      3.47 o 
  -4  -5   1      618.11      617.48     19.38 o 
  -3  -5   1     2015.87     2196.25     41.78 o 
  -2  -5   1     1622.22     1814.70     27.94 o 
  -1  -5   1     2857.44     3244.48     60.14 o 
   0  -5   1      404.09      534.97     11.65 o 
   1  -5   1      107.00      194.30      5.65 o 
   2  -5   1      459.38      403.18      9.91 o 
   3  -5   1      263.53      277.26      7.91 o 
   4  -5   1      191.02      203.97      9.24 o 
   5  -5   1      820.76      864.17     28.55 o 
   6  -5   1       38.03       42.18      5.78 o 
   7  -5   1        0.86        1.58      3.46 o 
 -10  -4   1       22.47       17.31      4.47 o 
  -9  -4   1        1.89        2.70      2.78 o 
  -8  -4   1       73.86       79.57      6.85 o 
  -7  -4   1      216.81      198.73     10.07 o 
  -6  -4   1      255.59      240.09      7.30 o 
  -5  -4   1      332.05      302.34     11.02 o 
  -4  -4   1      102.77       79.18      3.40 o 
  -3  -4   1       12.32       12.22      1.45 o 
  -2  -4   1      557.26      525.75     11.29 o 
  -1  -4   1      514.71      384.23      8.73 o 
   0  -4   1     3032.47     2629.47     48.93 o 
   1  -4   1     1947.65     1862.27     35.51 o 
   2  -4   1       29.14       30.03      2.42 o 
   3  -4   1      643.27      700.81     33.65 o 
   4  -4   1      279.35      272.12      7.78 o 
   5  -4   1        8.03        7.91      1.84 o 
   6  -4   1      927.42      843.06     28.43 o 
   7  -4   1      238.46      237.94     12.73 o 
   8  -4   1       14.47        8.98      4.17 o 
  -9  -3   1      148.69      171.35      9.62 o 
  -8  -3   1        1.15        0.00      1.49 o 
  -7  -3   1      194.12      196.66      5.26 o 
  -6  -3   1      749.73      810.55     15.76 o 
  -5  -3   1      402.16      444.34      8.41 o 
  -4  -3   1     1984.53     2133.78     32.77 o 
  -3  -3   1       97.84       63.73      2.63 o 
  -2  -3   1        0.38        6.12      0.98 o 
  -1  -3   1      155.01      264.31     12.36 o 
   0  -3   1      822.39     1091.15     20.92 o 
   1  -3   1     3364.77     3767.55     69.25 o 
   2  -3   1      914.28      942.60     15.50 o 
   3  -3   1       38.03       36.50      1.59 o 
   4  -3   1      508.48      536.49     12.34 o 
   5  -3   1      611.78      722.57     23.57 o 
   6  -3   1        7.64        5.48      2.70 o 
   7  -3   1      327.25      313.24     14.50 o 
   8  -3   1      111.10      105.88      8.45 o 
  -8  -2   1      109.99      108.39      4.03 o 
  -7  -2   1      112.45      122.98      3.99 o 
  -6  -2   1      150.43      183.58      4.70 o 
  -5  -2   1      864.12      910.34     18.66 o 
  -4  -2   1     1144.71     1121.19     17.96 o 
  -3  -2   1      347.11      333.74      6.05 o 
  -2  -2   1       22.19       16.21      2.37 o 
  -1  -2   1       28.93       94.81      3.19 o 
   0  -2   1      803.91     1165.58     31.25 o 
   1  -2   1     1253.66     1019.64     15.69 o 
   2  -2   1     4534.44     4402.20     65.21 o 
   3  -2   1     1937.02     2096.42     31.94 o 
   4  -2   1       22.32       28.81      1.56 o 
   5  -2   1       18.69       16.85      1.89 o 
   6  -2   1      657.17      651.80     22.16 o 
   7  -2   1      388.25      375.89     15.62 o 
   8  -2   1      244.85      266.45     13.41 o 
   9  -2   1       26.22       25.31      5.18 o 
  -9  -1   1       19.07       17.65      4.06 o 
  -8  -1   1      418.66      421.23     16.34 o 
  -7  -1   1      561.94      556.45     10.80 o 
  -6  -1   1      499.37      489.94      9.41 o 
  -5  -1   1      163.91      182.25      4.37 o 
  -4  -1   1       79.04       89.80      2.57 o 
  -3  -1   1      147.12      123.80      2.88 o 
  -2  -1   1      231.36      157.66      3.12 o 
  -1  -1   1     4870.06     4323.19    108.96 o 
   0  -1   1     6865.58     5455.94    140.06 o 
   1  -1   1     3322.74     2799.57     52.00 o 
   2  -1   1     2820.68     3369.34     50.02 o 
   3  -1   1      522.66      513.09      8.66 o 
   4  -1   1      373.29      311.00      5.98 o 
   5  -1   1      436.15      447.31     20.80 o 
   6  -1   1       94.69       92.11      5.03 o 
   7  -1   1      121.60      126.09      7.74 o 
   8  -1   1      266.22      288.16     13.52 o 
   9  -1   1      402.52      411.05     17.95 o 
  -9   0   1        4.72        0.26      2.74 o 
  -8   0   1      106.15      115.01      7.85 o 
  -7   0   1      894.08      934.87     20.53 o 
  -6   0   1      848.22      891.02     15.34 o 
  -5   0   1       43.39       34.84      1.85 o 
  -4   0   1      453.98      547.99      9.52 o 
  -3   0   1      119.29      107.92      2.61 o 
  -2   0   1        9.37        6.93      0.59 o 
  -1   0   1     2155.00     2829.97     51.10 o 
   0   0   1      658.25      793.40     21.15 o 
   1   0   1      865.51     1400.98     26.46 o 
   2   0   1      195.53      124.66      2.52 o 
   3   0   1      680.24      601.51      9.85 o 
   4   0   1      838.07      859.41     13.96 o 
   5   0   1      238.50      267.26      6.44 o 
   6   0   1      420.73      426.25      8.30 o 
   7   0   1      489.73      497.06     12.13 o 
   8   0   1       21.42       22.87      4.17 o 
   9   0   1        6.77        4.88      3.12 o 
  -9   1   1      106.16      109.60      8.30 o 
  -8   1   1       10.23       12.51      3.68 o 
  -7   1   1      480.76      462.85     12.00 o 
  -6   1   1      905.14      985.40     21.11 o 
  -5   1   1     1418.45     1443.96     24.59 o 
  -4   1   1       97.05      208.24      4.46 o 
  -3   1   1      657.41      704.96     11.51 o 
  -2   1   1      529.63      671.44     10.69 o 
  -1   1   1       60.29      182.57      4.21 o 
   0   1   1    18049.64    11902.63    249.69 o 
   1   1   1     6003.85     5066.58    119.53 o 
   2   1   1     1075.86     1533.47     23.10 o 
   3   1   1      157.30      141.07      3.02 o 
   4   1   1      197.88      193.94      4.08 o 
   5   1   1       75.59       52.91      2.07 o 
   6   1   1     1350.14     1332.30     21.59 o 
   7   1   1       91.49       89.79      8.32 o 
   8   1   1       24.09       25.95      3.76 o 
   9   1   1        0.50        2.07      2.59 o 
  -9   2   1      137.60      161.17     10.67 o 
  -8   2   1      158.00      142.50      9.35 o 
  -7   2   1      140.43      133.86      5.97 o 
  -6   2   1        0.11        0.00      2.44 o 
  -5   2   1      124.86      116.71      4.61 o 
  -4   2   1     1493.80     1723.16     26.82 o 
  -3   2   1     1044.17     1053.87     16.68 o 
  -2   2   1       32.72        5.59      0.92 o 
  -1   2   1        0.78        7.02      1.01 o 
   0   2   1      577.89      371.11      6.04 o 
   1   2   1      876.81     1317.22     24.40 o 
   2   2   1    51692.47    36294.45   1271.03 o 
   3   2   1     3582.92     3749.44     55.71 o 
   4   2   1     1097.65     1025.05     16.36 o 
   5   2   1      291.23      331.50      6.51 o 
   6   2   1       58.25       61.62      2.52 o 
   7   2   1      153.95      157.58      7.36 o 
   8   2   1      223.29      211.45      7.01 o 
   9   2   1      149.91      164.21      9.13 o 
  -8   3   1      160.41      159.70     10.33 o 
  -7   3   1       64.17       69.75      6.54 o 
  -6   3   1       96.22       97.11      4.69 o 
  -5   3   1        2.52        2.99      1.43 o 
  -4   3   1      282.17      248.62      7.21 o 
  -3   3   1     1245.84     1215.37     29.28 o 
  -2   3   1     1676.46     1770.76     34.01 o 
  -1   3   1      605.69      775.53     26.74 o 
   0   3   1      261.08      399.02      6.65 o 
   1   3   1        2.21       30.60      1.28 o 
   2   3   1       14.14        7.58      2.67 o 
   3   3   1     6120.39     6328.22     93.38 o 
   4   3   1     5358.68     5935.63     87.93 o 
   5   3   1      210.55      212.32      5.26 o 
   6   3   1       79.65       80.45      2.85 o 
   7   3   1        2.59        3.37      1.15 o 
   8   3   1       63.43       64.04      5.56 o 
   9   3   1      233.59      227.01     11.12 o 
  -8   4   1       18.38       18.33      4.85 o 
  -7   4   1      142.70      150.24      9.69 o 
  -6   4   1       35.72       36.78      5.01 o 
  -5   4   1       30.53       25.18      2.70 o 
  -4   4   1       17.72       29.26      2.63 o 
  -3   4   1      463.67      441.35     10.80 o 
  -2   4   1     1033.25     1053.32     21.51 o 
  -1   4   1      128.02       47.00      2.33 o 
   0   4   1      547.14      359.52      6.33 o 
   1   4   1        3.52        9.26      0.72 o 
   2   4   1       19.05       42.44      2.82 o 
   3   4   1      827.38      884.50     17.81 o 
   4   4   1     1264.74     1289.39     20.27 o 
   5   4   1       77.79       45.32      1.96 o 
   6   4   1      330.52      303.29      8.32 o 
   7   4   1        0.58        0.24      1.27 o 
   8   4   1        0.49        0.00      2.10 o 
   9   4   1       12.90       12.32      3.72 o 
  10   4   1      118.83      116.66      8.60 o 
  -7   5   1        4.52        1.92      3.19 o 
  -6   5   1       55.68       62.30      4.20 o 
  -5   5   1      516.71      509.78     13.33 o 
  -4   5   1     1042.37     1084.49     23.44 o 
  -3   5   1      354.05      352.31      9.51 o 
  -2   5   1        1.76        1.08      1.04 o 
  -1   5   1      160.02      184.89      8.85 o 
   0   5   1      539.64      709.98     14.54 o 
   1   5   1     1160.07     1367.48     25.63 o 
   2   5   1     1180.14     1362.38     26.48 o 
   3   5   1      429.38      459.28     10.53 o 
   4   5   1        5.72        2.01      1.04 o 
   5   5   1      477.65      529.50     18.76 o 
   6   5   1       86.77       94.73      4.30 o 
   7   5   1      204.88      213.89      7.10 o 
   8   5   1       17.71       21.63      4.24 o 
   9   5   1        6.67        4.21      3.08 o 
  10   5   1        5.83       10.33      3.91 o 
  -6   6   1        0.13        0.00      2.78 o 
  -5   6   1      264.72      261.98      8.83 o 
  -4   6   1      529.88      511.29     13.31 o 
  -3   6   1     1362.37     1284.57     27.05 o 
  -2   6   1      744.74      766.78     17.13 o 
  -1   6   1       21.34       35.68      2.57 o 
   0   6   1       92.43      133.16      4.44 o 
   1   6   1     1266.06     1222.78     19.51 o 
   2   6   1     2594.07     2669.65     52.28 o 
   3   6   1     1928.45     2022.30     38.87 o 
   4   6   1       35.53       36.93      3.08 o 
   5   6   1        7.24        9.05      4.83 o 
   6   6   1       32.50       24.44      2.55 o 
   7   6   1       30.34       31.29      5.09 o 
   8   6   1      250.59      235.68     11.64 o 
   9   6   1       76.20       60.47      6.42 o 
  -6   7   1       50.04       53.78      7.02 o 
  -5   7   1        0.26        1.27      1.79 o 
  -4   7   1      776.73      783.26     38.16 o 
  -3   7   1      490.78      492.12     16.53 o 
  -2   7   1       51.70       38.62     10.22 o 
  -1   7   1      670.88      666.18     15.28 o 
   0   7   1      264.53      236.75      6.86 o 
   1   7   1       14.07        6.96      1.37 o 
   2   7   1      485.05      519.85     12.45 o 
   3   7   1      828.24      825.69     29.09 o 
   4   7   1      332.33      280.12     11.64 o 
   5   7   1        1.04        0.00      1.19 o 
   6   7   1       14.78       10.39      2.11 o 
   7   7   1       85.38       87.24      4.88 o 
   8   7   1      100.26      100.35      8.28 o 
   9   7   1       60.25       59.16      6.69 o 
  -5   8   1      122.39      140.53      8.21 o 
  -4   8   1        0.45        1.48      1.83 o 
  -3   8   1      193.51      204.20      7.60 o 
  -2   8   1      500.09      494.06     12.96 o 
  -1   8   1       37.35       40.53      3.14 o 
   0   8   1      559.98      675.96     23.32 o 
   1   8   1      151.03      161.20      8.75 o 
   2   8   1        1.08        2.90      1.41 o 
   3   8   1      331.87      301.88      8.63 o 
   4   8   1       16.94       14.60      4.39 o 
   5   8   1      199.22      210.04      7.23 o 
   6   8   1      208.95      230.16     11.27 o 
   7   8   1       22.27       19.53      2.91 o 
   8   8   1        3.53        3.04      3.08 o 
   9   8   1       37.82       38.42      6.01 o 
  -4   9   1      227.88      242.04      9.22 o 
  -3   9   1      167.02      180.61      7.50 o 
  -2   9   1       18.17       16.79      4.09 o 
  -1   9   1      495.91      487.90     19.31 o 
   0   9   1       86.75       71.29      6.27 o 
   1   9   1      174.79      162.56      9.46 o 
   2   9   1       51.97       37.67      4.96 o 
   3   9   1       43.63       35.14      3.02 o 
   4   9   1       26.40       22.16      2.73 o 
   5   9   1      249.60      241.74      8.26 o 
   6   9   1      173.35      180.33     12.83 o 
   7   9   1      240.66      223.12      9.48 o 
   8   9   1       74.06       71.53      4.99 o 
  -2  10   1      102.31      106.59      8.71 o 
  -1  10   1        0.03        0.75      2.40 o 
   0  10   1      394.83      436.06     18.48 o 
   1  10   1      325.91      316.66     14.76 o 
   2  10   1       40.80       44.96      5.71 o 
   3  10   1       15.83       23.32      4.69 o 
   4  10   1       83.52       78.23      9.26 o 
   5  10   1        2.20        1.45      1.92 o 
   6  10   1      187.69      200.22      7.92 o 
   7  10   1      151.39      154.10      7.36 o 
  -1  11   1        0.72        1.99      2.93 o 
   0  11   1       19.63       19.34      4.58 o 
   1  11   1       21.77       22.31      4.85 o 
   2  11   1       80.26       72.98      7.40 o 
   3  11   1      338.75      326.39     15.74 o 
   4  11   1        1.36        0.34      2.74 o 
   5  11   1        6.14        6.62      2.43 o 
   6  11   1        0.22        0.56      2.08 o 
  -5 -11   2       23.36       30.39      5.90 o 
  -4 -11   2       62.77       63.59      7.02 o 
  -3 -11   2       51.28       57.20      6.91 o 
  -2 -11   2        3.08        5.82      3.15 o 
  -1 -11   2      120.25      129.17      9.54 o 
   0 -11   2      126.79      163.95     10.78 o 
  -7 -10   2        0.12        0.00      3.04 o 
  -6 -10   2       54.56       47.55      7.10 o 
  -5 -10   2      150.91      167.44     10.85 o 
  -4 -10   2      275.74      261.38     13.30 o 
  -3 -10   2      457.68      461.68     19.19 o 
  -2 -10   2       38.95       43.61      5.45 o 
  -1 -10   2       14.92       19.64      4.39 o 
   0 -10   2       97.30       75.27      6.87 o 
   1 -10   2      221.22      197.26     11.31 o 
   2 -10   2       83.31       77.07      7.17 o 
  -8  -9   2      121.99      126.99      7.94 o 
  -7  -9   2      248.22      237.92      9.15 o 
  -6  -9   2       45.33       45.61      4.20 o 
  -4  -9   2       73.72       79.70      6.80 o 
  -3  -9   2      201.76      214.69     11.31 o 
  -2  -9   2      767.40      711.90     24.75 o 
  -1  -9   2      745.24      685.04     24.19 o 
   0  -9   2       17.95       24.98      4.32 o 
   1  -9   2       90.10       98.63      7.32 o 
   2  -9   2      243.96      266.22     12.92 o 
   3  -9   2      105.93      112.34      8.26 o 
  -8  -8   2       23.83       32.21      3.94 o 
  -7  -8   2       51.26       51.30      4.28 o 
  -6  -8   2      134.40      143.36      7.51 o 
  -5  -8   2      101.46      112.15      5.46 o 
  -4  -8   2        0.29        3.23      2.48 o 
  -3  -8   2        8.21       14.87      3.38 o 
  -2  -8   2      407.39      413.83     16.00 o 
  -1  -8   2      518.16      559.11     19.98 o 
   0  -8   2      270.95      259.80     11.72 o 
   1  -8   2      108.75      105.39      4.66 o 
   2  -8   2      138.77      148.79      6.63 o 
   3  -8   2       29.94       37.22      4.47 o 
   4  -8   2      154.86      183.70     10.70 o 
  -9  -7   2       10.64        9.36      2.68 o 
  -8  -7   2        0.35        1.31      1.89 o 
  -7  -7   2      126.53      126.59      6.05 o 
  -6  -7   2       69.27       67.53      4.21 o 
  -5  -7   2        6.59        4.50      2.74 o 
  -4  -7   2      311.15      308.60      8.96 o 
  -3  -7   2      457.63      450.26     16.68 o 
  -2  -7   2       22.09       14.12      2.85 o 
  -1  -7   2      397.46      364.63     14.01 o 
   0  -7   2     1454.76     1457.86     47.17 o 
   1  -7   2       40.90       47.60      3.05 o 
   2  -7   2       79.14       75.69      3.96 o 
   3  -7   2        2.70        1.60      1.49 o 
   4  -7   2       11.23       10.55      3.49 o 
   5  -7   2      280.85      285.90     14.08 o 
  -9  -6   2      261.22      270.00     10.59 o 
  -8  -6   2      252.23      238.99     12.17 o 
  -7  -6   2        1.63        3.89      1.84 o 
  -6  -6   2       87.58       81.73      4.34 o 
  -5  -6   2      177.52      179.21      6.36 o 
  -4  -6   2     1242.07     1335.38     38.05 o 
  -3  -6   2     1295.78     1389.11     27.96 o 
  -2  -6   2      232.06      190.54      8.64 o 
  -1  -6   2       13.47       19.71      1.72 o 
   0  -6   2       11.99       22.48      1.94 o 
   1  -6   2      447.55      498.70     24.21 o 
   2  -6   2      831.87      892.55     19.35 o 
   3  -6   2      195.37      214.83      7.02 o 
   4  -6   2        9.45        9.84      3.19 o 
   5  -6   2       92.16      103.33      7.81 o 
   6  -6   2       73.52       76.36      7.77 o 
  -9  -5   2      113.38      117.64      6.18 o 
  -8  -5   2      244.93      250.86      8.58 o 
  -7  -5   2      200.16      193.37     16.90 o 
  -6  -5   2      327.33      353.42     10.05 o 
  -5  -5   2       65.00       58.22      6.20 o 
  -4  -5   2      230.07      159.29      5.41 o 
  -3  -5   2      379.90      353.57      8.90 o 
  -2  -5   2     3307.63     3873.72    102.61 o 
  -1  -5   2       30.07       42.67      3.61 o 
   0  -5   2      224.06      228.62      6.09 o 
   1  -5   2       20.25       10.64      1.44 o 
   2  -5   2      303.25      274.17     12.11 o 
   3  -5   2      599.71      614.18     14.22 o 
   4  -5   2      922.67      932.36     26.61 o 
   5  -5   2        0.79        0.00      2.07 o 
   6  -5   2        5.77        8.83      3.57 o 
   7  -5   2        8.35       10.22      4.28 o 
  -9  -4   2        0.14        0.00      1.80 o 
  -8  -4   2      116.39      115.82      5.44 o 
  -7  -4   2      794.60      793.41     19.12 o 
  -6  -4   2      265.97      234.50      7.31 o 
  -5  -4   2      145.59      127.85      5.65 o 
  -4  -4   2      134.36      128.41      4.58 o 
  -3  -4   2      336.24      350.12      8.55 o 
  -2  -4   2      517.65      449.66     14.54 o 
  -1  -4   2     1222.88     1117.77     31.51 o 
   0  -4   2     3285.14     3234.42     85.18 o 
   1  -4   2        2.93       16.63      2.03 o 
   2  -4   2        3.74       13.93      1.08 o 
   3  -4   2      505.82      465.68     13.31 o 
   4  -4   2        3.89        6.81      1.53 o 
   5  -4   2      685.09      622.70     21.71 o 
   6  -4   2      228.58      237.11     11.98 o 
   7  -4   2      115.44      109.18      8.45 o 
   8  -4   2        5.01        4.17      3.68 o 
  -9  -3   2       11.92       17.31      4.09 o 
  -8  -3   2       31.57       30.24      3.11 o 
  -7  -3   2      120.48      115.18      3.96 o 
  -6  -3   2      533.52      528.16     10.16 o 
  -5  -3   2     1471.10     1564.44     30.86 o 
  -4  -3   2      376.38      413.81      9.81 o 
  -3  -3   2      105.67      103.02      4.28 o 
  -2  -3   2      392.41      381.08     11.83 o 
  -1  -3   2     2775.02     3384.51     88.49 o 
   0  -3   2     4829.47     5548.04    143.18 o 
   1  -3   2     8730.63     9210.87    236.02 o 
   2  -3   2     2213.61     2563.48     40.56 o 
   3  -3   2      171.83      232.86      7.02 o 
   4  -3   2      547.53      591.25     14.44 o 
   5  -3   2       20.72       38.35      4.39 o 
   6  -3   2      561.89      604.48     21.56 o 
   7  -3   2      839.65      839.98     28.85 o 
   8  -3   2      111.78      115.42      9.01 o 
  -8  -2   2       18.10       20.02      2.53 o 
  -7  -2   2        0.39        0.86      1.08 o 
  -6  -2   2      261.49      254.63      5.97 o 
  -5  -2   2     1594.25     1526.40     24.44 o 
  -4  -2   2     1040.07      973.30     15.95 o 
  -3  -2   2      454.46      419.19      9.31 o 
  -2  -2   2       87.56       71.81      2.52 o 
   0  -2   2      864.95      654.17     18.22 o 
   1  -2   2     1558.69     1389.95     25.88 o 
   2  -2   2     6220.10     6073.15     89.59 o 
   3  -2   2      741.22      799.89     13.11 o 
   4  -2   2       28.26       25.06      1.46 o 
   5  -2   2      949.01      977.55     34.44 o 
   6  -2   2      129.74      122.29      7.44 o 
   7  -2   2       88.88       93.94      7.14 o 
   8  -2   2      408.44      422.88     17.92 o 
  -9  -1   2       29.50       32.19      4.88 o 
  -8  -1   2       99.62      114.96      5.32 o 
  -7  -1   2      529.93      549.68     10.81 o 
  -6  -1   2       11.23       10.22      1.73 o 
  -5  -1   2      837.29      929.52     15.66 o 
  -4  -1   2     1962.33     2277.25     34.92 o 
  -3  -1   2       18.54       13.93      1.02 o 
  -2  -1   2      211.95      124.50      3.47 o 
  -1  -1   2      804.45     1237.81     33.16 o 
   0  -1   2     1126.39      829.54     22.35 o 
   1  -1   2      955.51     1409.97     25.93 o 
   2  -1   2      222.01      301.18      6.29 o 
   3  -1   2     1354.25     1346.44     20.92 o 
   4  -1   2      169.70      115.36      3.02 o 
   5  -1   2      144.69      129.30      3.51 o 
   6  -1   2      166.77      186.41      6.00 o 
   7  -1   2       96.95      112.04      7.40 o 
   8  -1   2       11.30       15.62      3.94 o 
   9  -1   2       37.67       48.23      6.57 o 
  -9   0   2       77.86       64.68      6.69 o 
  -8   0   2      260.82      272.69      8.85 o 
  -7   0   2     1339.50     1358.24     28.45 o 
  -6   0   2      664.44      735.94     13.16 o 
  -5   0   2      455.47      551.97     10.07 o 
  -4   0   2      184.51      238.29      5.91 o 
  -3   0   2       50.74       34.66      1.44 o 
  -2   0   2       16.68       27.24      5.01 o 
  -1   0   2     6981.17     7626.27    195.27 o 
   0   0   2     2424.05     3333.43     85.90 o 
   1   0   2      187.06      390.64      7.77 o 
   2   0   2      376.07      548.74     10.71 o 
   3   0   2      108.03       86.51      2.15 o 
   4   0   2     1490.49     1585.74     24.55 o 
   5   0   2     1667.77     1891.67     29.43 o 
   6   0   2      588.07      629.08     14.15 o 
   7   0   2        6.95        4.09      1.88 o 
   8   0   2      273.66      277.15     12.81 o 
   9   0   2      194.39      227.38     12.21 o 
  -9   1   2       39.10       38.87      5.90 o 
  -8   1   2        0.50        1.62      2.44 o 
  -7   1   2      218.43      203.62      7.93 o 
  -6   1   2     1567.92     1593.85     32.33 o 
  -5   1   2      702.33      622.61     11.11 o 
  -4   1   2      698.24      674.16     13.69 o 
  -3   1   2     1153.55     1310.87     20.48 o 
  -2   1   2       39.20       22.71      1.50 o 
  -1   1   2     5011.79     4476.07     81.61 o 
   0   1   2     4346.15     3702.88     66.77 o 
   1   1   2     3263.59     2726.25     56.98 o 
   2   1   2     5361.21     5234.73     94.89 o 
   3   1   2      252.04      233.78      5.31 o 
   4   1   2      237.55      239.20      4.75 o 
   5   1   2     1211.09     1208.87     19.38 o 
   6   1   2      567.24      573.05     13.05 o 
   7   1   2      275.56      288.40      8.20 o 
   8   1   2        0.64        0.00      1.30 o 
   9   1   2       51.09       48.53      5.71 o 
  -8   2   2       13.35       20.77      4.47 o 
  -7   2   2       70.37       65.30      8.73 o 
  -6   2   2      454.06      490.06     12.49 o 
  -5   2   2      962.44     1065.72     22.54 o 
  -4   2   2      441.07      457.16     18.03 o 
  -3   2   2      420.40      380.32      9.08 o 
  -2   2   2     1106.84     1167.56     28.28 o 
  -1   2   2     1442.37     1830.29     27.68 o 
   0   2   2      179.46       91.96      2.51 o 
   1   2   2     1473.95     1870.76     43.34 o 
   2   2   2     2786.92     2846.76    123.61 o 
   3   2   2     2024.34     2121.92     55.55 o 
   4   2   2      150.17      178.24      3.88 o 
   5   2   2      462.84      527.00      9.41 o 
   6   2   2      647.97      654.19     11.55 o 
   7   2   2        2.53        4.41      1.48 o 
   8   2   2       18.24       22.61      2.70 o 
   9   2   2      142.56      147.42      8.71 o 
  -8   3   2      255.67      246.61     13.18 o 
  -7   3   2      169.68      165.16      6.69 o 
  -6   3   2        0.54        1.91      1.53 o 
  -5   3   2      195.79      172.07      6.12 o 
  -4   3   2     1303.75     1417.00     28.71 o 
  -3   3   2     3256.50     3507.01     65.75 o 
  -2   3   2        4.65        9.73      2.16 o 
  -1   3   2      857.09     1085.32     17.01 o 
   0   3   2      442.55      694.99     11.14 o 
   1   3   2     3910.82     4718.82     85.30 o 
   2   3   2     5513.35     5294.45    149.77 o 
   3   3   2     6299.46     6307.90    113.85 o 
   4   3   2      330.35      300.91      5.76 o 
   5   3   2        5.70        9.85      1.09 o 
   6   3   2       36.07       33.99      1.91 o 
   7   3   2        2.57        1.90      1.30 o 
   8   3   2      220.06      210.78     10.29 o 
   9   3   2       95.37      106.37      7.62 o 
  10   3   2       77.42       88.45      7.44 o 
  -8   4   2      120.70      100.96      8.56 o 
  -7   4   2      284.43      282.11     13.82 o 
  -6   4   2      354.64      344.70     22.42 o 
  -5   4   2      469.49      412.19     16.41 o 
  -4   4   2        6.98        5.66      1.75 o 
  -3   4   2      414.36      434.00     10.76 o 
  -2   4   2     2736.71     3065.38     57.79 o 
  -1   4   2     1392.79     1239.15     19.43 o 
   0   4   2        9.73       12.61      0.87 o 
   1   4   2       38.43        8.00      1.02 o 
   2   4   2      525.48      502.42     10.73 o 
   3   4   2     3297.44     3584.11     65.82 o 
   4   4   2    10927.07    10960.96    161.51 o 
   5   4   2     1666.00     1644.91     64.47 o 
   6   4   2       66.38       54.74      3.13 o 
   7   4   2       55.01       50.44      4.96 o 
   8   4   2       25.41       26.22      4.21 o 
   9   4   2      189.95      200.94     10.74 o 
  10   4   2      157.15      174.95     10.55 o 
  -7   5   2       36.93       29.37      5.48 o 
  -6   5   2      174.06      172.82      7.08 o 
  -5   5   2       20.30       21.90      2.80 o 
  -4   5   2      174.31      183.94      6.61 o 
  -3   5   2        5.86        6.56      1.65 o 
  -2   5   2      422.34      449.16     11.31 o 
  -1   5   2      676.88      699.61     16.54 o 
   0   5   2      133.38      141.96      3.30 o 
   1   5   2      654.50      712.68     14.70 o 
   2   5   2       25.84       18.97      1.64 o 
   3   5   2       50.47       55.37      2.75 o 
   4   5   2      255.32      237.03      6.60 o 
   5   5   2      678.97      820.75     25.16 o 
   6   5   2      706.20      757.91     18.93 o 
   7   5   2      111.25      118.84      5.07 o 
   8   5   2        0.11        0.00      2.22 o 
   9   5   2        8.38       10.48      3.76 o 
  10   5   2       33.27       38.87      5.71 o 
  -6   6   2        2.11        3.05      1.93 o 
  -5   6   2      104.06       99.36      5.27 o 
  -4   6   2      138.79      132.07      5.76 o 
  -3   6   2      104.08      103.46      4.78 o 
  -2   6   2       26.22       27.51      2.58 o 
  -1   6   2        0.67        0.00      0.97 o 
   0   6   2      265.10      177.25      5.56 o 
   1   6   2       86.24       36.15      1.73 o 
   2   6   2      904.44      867.56     18.00 o 
   3   6   2       45.17       43.20      2.63 o 
   4   6   2        9.09       11.48      2.85 o 
   5   6   2      125.48      107.48      4.39 o 
   6   6   2      176.09      155.35     10.48 o 
   7   6   2      158.50      152.49      5.98 o 
   8   6   2      217.03      207.52     10.93 o 
   9   6   2        2.75        3.94      3.15 o 
  -6   7   2        2.95        0.00      3.49 o 
  -5   7   2        8.96        9.58      2.52 o 
  -4   7   2      241.91      264.10      8.98 o 
  -3   7   2      411.68      393.03     19.17 o 
  -2   7   2      824.46      814.25     46.40 o 
  -1   7   2      172.31      136.27     10.99 o 
   0   7   2       61.45       49.91      2.92 o 
   1   7   2      157.93      184.04      9.75 o 
   2   7   2     1057.19     1181.83     38.44 o 
   3   7   2     1557.37     1579.87     31.37 o 
   4   7   2      103.07      101.82      4.44 o 
   5   7   2       36.84       37.81      2.97 o 
   6   7   2        6.00        7.59      2.78 o 
   7   7   2      158.84      148.35      6.13 o 
   8   7   2       93.14       83.46      7.14 o 
   9   7   2      114.92      104.26      8.38 o 
  -5   8   2        0.80        0.81      2.12 o 
  -4   8   2        3.90        0.75      1.88 o 
  -3   8   2      252.42      241.58      8.40 o 
  -2   8   2       86.49       82.07      7.49 o 
  -1   8   2      814.97      799.91     18.27 o 
   0   8   2      386.15      421.60     16.60 o 
   1   8   2       25.05       30.09      4.28 o 
   2   8   2       63.20       51.09      3.27 o 
   3   8   2      281.26      286.25      8.29 o 
   4   8   2      476.13      505.03     12.62 o 
   5   8   2      290.66      333.16     28.38 o 
   6   8   2       30.91       33.00      3.83 o 
   7   8   2        0.16        0.00      1.39 o 
   8   8   2       11.47        6.46      3.27 o 
   9   8   2        5.91        9.05      3.87 o 
  -4   9   2       33.57       30.20      3.74 o 
  -3   9   2       39.84       28.87      3.53 o 
  -2   9   2      341.03      316.40     14.95 o 
  -1   9   2      231.86      201.36     11.12 o 
   0   9   2      362.73      303.74     13.93 o 
   1   9   2      289.71      240.08     11.83 o 
   2   9   2       68.73       47.14      5.30 o 
   3   9   2       58.37       57.16      3.63 o 
   4   9   2        2.08        0.62      1.49 o 
   5   9   2      199.36      191.81      7.13 o 
   6   9   2      264.01      243.89      8.41 o 
   7   9   2       40.51       48.04      4.14 o 
   8   9   2        0.31        0.00      2.52 o 
  -2  10   2       41.95       39.55      6.01 o 
  -1  10   2      284.80      307.91     15.06 o 
   0  10   2      387.96      421.60     18.14 o 
   1  10   2       80.96       99.01      7.89 o 
   2  10   2      216.46      239.74     12.43 o 
   3  10   2      145.92      132.32      8.94 o 
   4  10   2        3.71        3.12      1.83 o 
   5  10   2      114.91      110.02      5.61 o 
   6  10   2       85.78       96.21      5.51 o 
   7  10   2       96.05      107.49      8.53 o 
  -1  11   2      109.38      127.36      9.80 o 
   0  11   2       63.18       60.09      7.14 o 
   1  11   2      120.36      128.87      9.39 o 
   2  11   2       20.59       19.79      4.81 o 
   3  11   2       23.62       18.67      4.51 o 
   4  11   2       42.07       40.90      6.05 o 
   5  11   2        3.51        3.51      2.55 o 
   6  11   2       53.33       44.39      4.28 o 
  -5 -11   3       80.16       90.14     10.82 o 
  -4 -11   3       46.60       48.94      6.69 o 
  -3 -11   3        4.39        0.00      2.48 o 
  -2 -11   3        6.26        8.60      3.61 o 
  -1 -11   3      183.09      200.87     11.68 o 
  -6 -10   3        0.40        1.28      3.34 o 
  -5 -10   3        9.46        3.46      3.79 o 
  -4 -10   3       39.35       42.22      5.90 o 
  -3 -10   3       74.89       61.75      6.54 o 
  -2 -10   3       93.36       90.93      7.55 o 
  -1 -10   3       28.94       30.91      4.96 o 
   0 -10   3       79.54       81.24      7.21 o 
   1 -10   3      195.75      195.65     11.27 o 
  -7  -9   3       94.53       89.54      8.41 o 
  -6  -9   3       10.56        7.29      3.61 o 
  -5  -9   3       62.90       65.95      7.32 o 
  -4  -9   3       82.58       96.45      7.59 o 
  -3  -9   3       39.99       43.04      5.45 o 
  -2  -9   3      296.09      299.65     13.93 o 
  -1  -9   3      312.39      284.70     13.03 o 
   0  -9   3       87.55       82.63      6.72 o 
   1  -9   3      278.28      288.31     13.33 o 
   2  -9   3      211.31      233.88     11.83 o 
   3  -9   3      110.25      126.61      8.90 o 
  -8  -8   3      219.07      225.45      9.01 o 
  -7  -8   3      199.79      173.04     10.78 o 
  -6  -8   3      153.83      164.13     10.25 o 
  -5  -8   3      141.28      130.71      8.90 o 
  -3  -8   3      302.51      301.90     13.30 o 
  -2  -8   3      849.50      847.45     27.98 o 
  -1  -8   3     1676.33     1718.83     49.92 o 
   0  -8   3       98.43      116.51      7.36 o 
   1  -8   3       16.06       10.09      1.99 o 
   2  -8   3      277.57      249.78      8.18 o 
   3  -8   3      291.69      284.06     13.11 o 
   4  -8   3       83.04       83.46      7.29 o 
  -9  -7   3        3.63        5.61      2.46 o 
  -8  -7   3        0.61        1.15      2.06 o 
  -7  -7   3       73.97       81.41     10.03 o 
  -6  -7   3       89.90       88.56      4.94 o 
  -5  -7   3      250.08      213.52     11.00 o 
  -4  -7   3       88.24       70.16      6.23 o 
  -3  -7   3        2.93        4.54      2.18 o 
  -2  -7   3       66.32       61.48      5.18 o 
  -1  -7   3      617.82      594.98     20.21 o 
   0  -7   3      863.61      806.92     35.17 o 
   1  -7   3      832.81      779.55     17.44 o 
   2  -7   3       30.68       34.43      2.93 o 
   3  -7   3       18.22       17.61      2.45 o 
   4  -7   3      208.00      207.78     11.04 o 
   5  -7   3       95.01       88.04      7.89 o 
  -9  -6   3       48.42       51.15      7.49 o 
  -8  -6   3        4.31        3.34      2.12 o 
  -7  -6   3        0.12        0.30      1.61 o 
  -6  -6   3        2.56        2.68      1.58 o 
  -5  -6   3       11.81       16.10      2.30 o 
  -4  -6   3      648.31      648.91     22.05 o 
  -3  -6   3     1050.51     1210.58     36.13 o 
  -2  -6   3       92.88       88.60      5.71 o 
  -1  -6   3        7.73       13.45      2.67 o 
   0  -6   3      857.13      944.03     28.47 o 
   1  -6   3      407.98      475.18     11.43 o 
   2  -6   3      667.37      654.88     15.03 o 
   3  -6   3      826.42      813.57     38.48 o 
   4  -6   3       43.98       64.71      5.78 o 
   5  -6   3       93.52      119.03      8.60 o 
   6  -6   3      176.05      181.82     11.42 o 
  -9  -5   3      164.31      177.96      8.24 o 
  -8  -5   3      332.42      315.54     10.06 o 
  -7  -5   3       59.09       67.29      4.18 o 
  -6  -5   3        5.67        4.56      1.69 o 
  -5  -5   3      502.56      509.37     12.64 o 
  -4  -5   3      549.39      504.91     17.73 o 
  -3  -5   3      593.53      579.47     19.31 o 
  -2  -5   3      285.46      266.93     10.55 o 
  -1  -5   3      177.19      230.46      9.39 o 
   0  -5   3        0.40       10.78      2.14 o 
   1  -5   3      389.89      304.11     13.69 o 
   2  -5   3     2667.51     2612.14     65.64 o 
   3  -5   3       84.91       96.13      4.21 o 
   4  -5   3       28.79       34.07      4.51 o 
   5  -5   3       21.03       16.11      3.91 o 
   6  -5   3       33.21       30.95      5.15 o 
   7  -5   3      128.50      146.11     10.29 o 
  -9  -4   3       59.04       70.09      5.52 o 
  -8  -4   3       81.25       88.59      4.90 o 
  -7  -4   3      488.69      489.27     12.76 o 
  -6  -4   3      594.95      569.81     16.49 o 
  -5  -4   3       27.29       21.40      3.46 o 
  -4  -4   3      481.98      551.69     12.75 o 
  -3  -4   3      294.85      313.43     11.76 o 
  -1  -4   3     1044.37      999.90     28.77 o 
   0  -4   3      268.44      210.82      8.15 o 
   1  -4   3      286.88      326.47     11.12 o 
   2  -4   3       18.13       18.30      1.59 o 
   3  -4   3      193.83      198.72      4.63 o 
   4  -4   3      467.21      436.78     16.23 o 
   5  -4   3       21.00       18.10      3.76 o 
   6  -4   3        2.10        4.24      2.74 o 
   7  -4   3        0.88        1.84      2.63 o 
  -9  -3   3       27.64       29.52      3.58 o 
  -8  -3   3       20.37       22.86      2.97 o 
  -7  -3   3      224.90      206.79     11.53 o 
  -6  -3   3      761.57      762.87     17.12 o 
  -5  -3   3     1282.85     1180.28     29.71 o 
  -4  -3   3     1968.62     2295.11     43.67 o 
  -3  -3   3       85.57       74.97      4.62 o 
  -2  -3   3        1.84        4.81      1.50 o 
  -1  -3   3      114.41      120.49      5.33 o 
   0  -3   3     8539.60     9641.11    247.14 o 
   1  -3   3      624.22      829.54     23.36 o 
   2  -3   3       18.83       25.84      1.97 o 
   3  -3   3      143.52      125.85      3.77 o 
   4  -3   3      107.53      136.02      6.78 o 
   5  -3   3      186.21      208.60     10.10 o 
   6  -3   3      993.03      970.72     31.44 o 
   7  -3   3       54.87       47.63      5.86 o 
   8  -3   3        5.18        3.98      3.08 o 
  -9  -2   3       27.10       34.10      5.33 o 
  -8  -2   3       47.53       50.07      3.05 o 
  -7  -2   3       10.43       11.60      1.73 o 
  -6  -2   3      436.50      424.79     10.65 o 
  -5  -2   3     4377.62     4684.91     86.35 o 
  -4  -2   3     1373.70     1357.07     26.69 o 
  -3  -2   3      139.95      117.00      5.71 o 
  -2  -2   3       59.86       66.82      3.83 o 
  -1  -2   3      701.33      614.88     17.92 o 
   0  -2   3     1326.55     1121.15     30.35 o 
   1  -2   3     5144.25     5079.75     91.68 o 
   2  -2   3     3307.96     3326.43     60.52 o 
   3  -2   3       75.60       81.86      2.72 o 
   4  -2   3      167.84      177.09      7.77 o 
   5  -2   3      333.18      317.39      8.42 o 
   6  -2   3       55.27       42.40      4.88 o 
   7  -2   3      593.74      598.62     21.93 o 
   8  -2   3       52.50       45.11      6.05 o 
  -9  -1   3      150.18      156.70      9.88 o 
  -8  -1   3       42.60       49.89      3.94 o 
  -7  -1   3      145.23      151.79      4.69 o 
  -6  -1   3      110.52      114.60      3.77 o 
  -5  -1   3      544.99      554.10     10.28 o 
  -4  -1   3      762.62      809.73     16.70 o 
  -3  -1   3      748.72      794.57     23.44 o 
  -2  -1   3      115.14      186.90      7.06 o 
  -1  -1   3       60.00      116.85      4.73 o 
   0  -1   3        6.74        0.00      0.83 o 
   1  -1   3     2020.48     2592.87     66.52 o 
   2  -1   3     4218.83     4780.38     98.03 o 
   3  -1   3     2433.52     2598.02     47.59 o 
   4  -1   3     1152.62     1242.01     19.75 o 
   5  -1   3       70.64       85.83      3.72 o 
   6  -1   3      191.50      222.56      7.59 o 
   7  -1   3        1.73        0.08      2.14 o 
   8  -1   3      338.81      368.31     16.08 o 
   9  -1   3      210.28      236.29     12.92 o 
  -9   0   3        3.87        2.93      3.00 o 
  -8   0   3       78.21       77.62      4.66 o 
  -7   0   3      871.46      882.44     20.06 o 
  -6   0   3      344.95      383.70      8.05 o 
  -5   0   3        9.55       13.69      2.04 o 
  -4   0   3      506.07      530.51     12.08 o 
  -3   0   3      496.68      421.25      9.63 o 
  -2   0   3      143.40      113.69      5.00 o 
  -1   0   3     4785.78     5349.46    137.69 o 
   0   0   3     1004.42     1374.59     25.47 o 
   1   0   3     1136.67      899.95     23.66 o 
   2   0   3      130.19       59.91      3.27 o 
   3   0   3      516.07      434.26     13.45 o 
   4   0   3     2573.39     2858.41     43.18 o 
   5   0   3     1409.12     1523.24     29.91 o 
   6   0   3      456.12      479.93     14.03 o 
   7   0   3      365.29      351.27      9.64 o 
   8   0   3       38.23       48.60      5.52 o 
   9   0   3       51.70       55.21      6.39 o 
  -9   1   3       29.90       22.84      5.00 o 
  -8   1   3        1.37        1.42      1.86 o 
  -7   1   3      433.49      431.95     11.84 o 
  -6   1   3      392.93      415.97     11.06 o 
  -5   1   3      610.26      533.80     16.13 o 
  -4   1   3        4.23        3.36      1.19 o 
  -3   1   3      493.41      617.92     13.36 o 
  -2   1   3     3571.73     3587.00     66.28 o 
   0   1   3     1228.26      895.88     17.06 o 
   1   1   3     3503.42     4652.86     83.93 o 
   2   1   3      204.11      355.59      7.33 o 
   3   1   3      625.20      686.75     13.48 o 
   4   1   3      267.72      257.53      5.18 o 
   5   1   3     2213.12     2233.93     42.52 o 
   6   1   3      757.50      743.68     16.37 o 
   7   1   3       14.64       14.86      2.15 o 
   8   1   3      222.28      225.19      7.53 o 
   9   1   3       23.01       25.13      4.66 o 
  -8   2   3        2.31        4.40      2.10 o 
  -7   2   3       97.87       84.45      5.35 o 
  -6   2   3      353.57      329.38      9.62 o 
  -5   2   3     1058.38     1057.19     33.32 o 
  -4   2   3      552.19      578.46     13.36 o 
  -3   2   3     1389.06     1577.51     30.93 o 
  -2   2   3       15.93       13.74      1.43 o 
  -1   2   3      543.17      663.22     13.03 o 
   0   2   3       43.14       91.60      2.72 o 
   1   2   3      764.52     1034.23     19.77 o 
   2   2   3      157.07      226.63      5.23 o 
   3   2   3      379.30      383.15      8.34 o 
   4   2   3      192.88      182.43      4.78 o 
   5   2   3      418.71      468.04     10.22 o 
   6   2   3      490.57      508.75     11.99 o 
   7   2   3      151.65      145.86      5.42 o 
   8   2   3      153.82      169.27      6.35 o 
   9   2   3        5.47        4.13      3.19 o 
  -8   3   3      107.19      107.91      8.49 o 
  -7   3   3       85.19       78.88      4.76 o 
  -6   3   3       56.91       57.38      7.46 o 
  -5   3   3       14.69        9.66      1.96 o 
  -4   3   3     1843.35     1831.65     56.83 o 
  -3   3   3     1300.82     1185.95     24.25 o 
  -2   3   3     1930.17     2181.99     33.28 o 
  -1   3   3      760.42      992.24     15.75 o 
   0   3   3      130.68      247.23      5.80 o 
   1   3   3      255.09      134.38      3.73 o 
   2   3   3      930.62      750.61     14.98 o 
   3   3   3     5880.24     6068.50    164.19 o 
   4   3   3     5279.69     5638.45    144.27 o 
   5   3   3       15.61       21.28      1.40 o 
   6   3   3       14.47        8.81      1.57 o 
   7   3   3      124.72      115.62      4.71 o 
   8   3   3       68.11       75.34      6.12 o 
   9   3   3      349.61      376.46     15.66 o 
  10   3   3       46.67       52.70      6.08 o 
  -7   4   3      288.06      287.36     13.48 o 
  -6   4   3       56.79       56.90      4.90 o 
  -5   4   3       40.09       45.91      3.56 o 
  -4   4   3     1014.07     1030.30     22.32 o 
  -3   4   3     2938.56     2958.57    161.62 o 
  -2   4   3     1028.56      973.77     20.35 o 
  -1   4   3      740.54      629.41     10.56 o 
   0   4   3      754.40      659.76     17.84 o 
   1   4   3        0.51        4.40      0.93 o 
   2   4   3       79.24      108.13      3.53 o 
   3   4   3     4524.59     4728.13     86.20 o 
   4   4   3       54.83       92.04      3.52 o 
   5   4   3      622.43      575.29     10.33 o 
   6   4   3       32.06       34.61      2.55 o 
   7   4   3       50.50       57.84      5.26 o 
   8   4   3      230.59      212.74     10.67 o 
   9   4   3       59.61       55.40      6.01 o 
  10   4   3       52.35       62.12      6.69 o 
  -7   5   3       41.46       53.61      4.58 o 
  -6   5   3      216.95      220.93      8.24 o 
  -5   5   3      133.94      123.61      6.07 o 
  -4   5   3        4.05        1.96      1.84 o 
  -3   5   3      375.72      337.56      9.39 o 
  -2   5   3     2165.95     2373.86     45.96 o 
  -1   5   3     1621.24     1934.70     37.60 o 
   0   5   3       12.12       11.74      1.02 o 
   1   5   3       89.41      125.06      9.65 o 
   2   5   3       26.27       55.99      2.64 o 
   3   5   3      466.35      520.98     11.62 o 
   4   5   3     1596.69     1647.74     31.99 o 
   5   5   3      936.00      963.32     27.83 o 
   6   5   3       29.00       34.21      5.15 o 
   7   5   3        0.49        0.00      2.07 o 
   8   5   3        2.87        5.41      3.08 o 
   9   5   3       54.07       69.26      6.76 o 
  10   5   3       31.78       43.04      6.08 o 
  -6   6   3       54.34       55.23      4.51 o 
  -5   6   3      237.63      235.84     11.19 o 
  -4   6   3      624.25      589.63     14.99 o 
  -3   6   3      610.50      573.07     33.20 o 
  -2   6   3       81.87       87.89      4.21 o 
  -1   6   3       42.18       36.67      2.72 o 
   0   6   3      628.41      607.86     11.42 o 
   1   6   3     1121.10     1010.43     20.45 o 
   2   6   3      140.13      114.04      4.14 o 
   3   6   3      186.67      179.82      5.58 o 
   4   6   3      352.85      381.00      9.57 o 
   5   6   3      366.20      334.72      8.94 o 
   6   6   3     1304.89     1288.06     38.05 o 
   7   6   3      855.58      775.45     25.80 o 
   8   6   3       39.26       49.99      5.75 o 
   9   6   3        3.59        0.34      2.82 o 
  -5   7   3      107.43      103.96     11.17 o 
  -4   7   3      422.44      440.70     13.39 o 
  -3   7   3       58.35       66.88      4.19 o 
  -2   7   3      143.64      146.01      5.82 o 
  -1   7   3      172.16      148.31      5.49 o 
   0   7   3      121.27      137.23      4.99 o 
   1   7   3      603.28      696.64     15.15 o 
   2   7   3      708.68      747.15     16.26 o 
   3   7   3      605.49      601.33     13.79 o 
   4   7   3       13.10       15.02      2.03 o 
   5   7   3      102.72       77.91      3.93 o 
   6   7   3      133.36      135.45      5.45 o 
   7   7   3      278.00      272.42     12.73 o 
   9   7   3       47.71       61.90      6.91 o 
  -5   8   3       14.74        7.87      2.67 o 
  -4   8   3       33.34       35.23      3.86 o 
  -3   8   3       35.38       33.78      3.47 o 
  -2   8   3       61.75       55.84      3.96 o 
  -1   8   3       51.26       69.22      4.01 o 
   0   8   3        1.34        3.38      2.22 o 
   1   8   3       14.75        6.39      2.70 o 
   2   8   3      416.35      352.26      9.35 o 
   3   8   3       34.23       32.31      5.39 o 
   4   8   3       70.45       67.18      3.74 o 
   5   8   3        1.11        2.60      1.53 o 
   6   8   3        4.89        6.46      1.94 o 
   7   8   3       71.62       64.97      4.18 o 
   8   8   3       67.02       65.43      6.84 o 
   9   8   3       57.93       61.00      7.14 o 
  -4   9   3       10.82        4.03      2.48 o 
  -3   9   3        1.48        2.08      1.97 o 
  -2   9   3       21.21       17.31      4.09 o 
  -1   9   3      221.48      209.24     11.42 o 
   0   9   3      651.60      612.33     22.65 o 
   1   9   3       33.57       21.18      4.36 o 
   2   9   3        8.62        7.51      3.00 o 
   3   9   3        5.97        5.57      1.77 o 
   4   9   3       94.15       86.46      4.39 o 
   5   9   3      524.40      463.88     16.24 o 
   6   9   3       77.27       75.87      4.54 o 
   7   9   3        4.24        6.42      3.04 o 
   8   9   3       13.16       14.12      4.13 o 
  -2  10   3        5.60        6.80      3.79 o 
  -1  10   3      209.06      220.47     12.54 o 
   0  10   3      137.59      143.44      9.58 o 
   1  10   3      332.84      344.79     15.77 o 
   2  10   3      107.44      105.73      8.08 o 
   3  10   3       86.91       79.78      7.10 o 
   4  10   3        1.02        0.29      1.63 o 
   5  10   3      122.18      112.97      5.51 o 
   6  10   3      443.49      417.43     15.16 o 
   7  10   3       91.23       88.56     11.17 o 
   0  11   3      207.95      193.58     11.91 o 
   1  11   3       70.04       68.66      7.36 o 
   2  11   3      180.98      177.20     11.34 o 
   3  11   3      102.53      103.51      8.34 o 
   4  11   3       25.03       22.31      4.88 o 
   5  11   3        2.33        0.30      2.97 o 
   6  11   3       17.95       15.97      6.42 o 
  -3 -11   4       59.35       66.48      7.47 o 
  -2 -11   4       66.10       59.79      6.99 o 
  -6 -10   4      168.44      162.59     12.06 o 
  -5 -10   4       42.31       49.54      7.55 o 
  -3 -10   4       31.60       29.33      5.15 o 
  -2 -10   4        0.20        1.58      2.48 o 
  -1 -10   4       17.87       22.27      4.66 o 
   0 -10   4      136.65      122.82      8.64 o 
   1 -10   4       78.35       91.95      7.55 o 
  -7  -9   4       17.90       17.77      4.77 o 
  -6  -9   4        2.02        1.88      3.19 o 
  -5  -9   4      225.40      235.46     13.41 o 
  -4  -9   4      291.12      329.28     16.38 o 
  -3  -9   4      305.86      327.89     14.99 o 
  -2  -9   4      277.16      249.77     12.36 o 
  -1  -9   4      165.57      169.43      9.84 o 
   0  -9   4        0.40        0.00      1.88 o 
   1  -9   4      288.66      303.48     13.86 o 
   3  -9   4      142.03      155.38      9.95 o 
  -8  -8   4      224.01      223.18     13.30 o 
  -7  -8   4      339.43      339.84     16.53 o 
  -6  -8   4        1.87        1.35      2.59 o 
  -5  -8   4       19.36       16.45      4.24 o 
  -4  -8   4       33.86       26.29      4.92 o 
  -3  -8   4       10.15        5.93      2.93 o 
  -2  -8   4      250.24      233.39     11.31 o 
  -1  -8   4      209.23      210.75     10.63 o 
   0  -8   4      231.03      211.20     10.29 o 
   1  -8   4        0.13        0.00      1.65 o 
   2  -8   4      206.50      194.25      7.31 o 
   3  -8   4      191.84      194.52     10.74 o 
   4  -8   4       80.52       92.21      7.70 o 
  -8  -7   4      120.11      101.75      8.64 o 
  -7  -7   4      150.44      147.01      9.80 o 
  -6  -7   4      125.93      125.41      8.71 o 
  -5  -7   4       52.06       45.37      5.52 o 
  -4  -7   4        6.09        4.77      2.82 o 
  -2  -7   4      144.75      132.43      7.81 o 
  -1  -7   4      159.18      168.00      8.86 o 
   0  -7   4      227.41      204.90     23.27 o 
   1  -7   4       98.56       88.00      5.30 o 
   2  -7   4      265.64      247.62      7.78 o 
   3  -7   4      136.21      142.65      8.68 o 
   4  -7   4      144.67      154.89      9.58 o 
   5  -7   4      110.39      107.04      8.38 o 
  -9  -6   4       16.70       20.32      4.92 o 
  -8  -6   4        2.10        2.10      2.63 o 
  -7  -6   4       25.15       26.74      4.77 o 
  -6  -6   4      158.89      166.43      9.69 o 
  -5  -6   4      656.16      610.45     21.82 o 
  -4  -6   4     1035.61     1012.30     31.96 o 
  -3  -6   4        6.52        5.15      2.48 o 
  -2  -6   4      205.65      198.43      9.31 o 
  -1  -6   4      592.21      664.88     21.67 o 
   0  -6   4      821.26      863.45     26.44 o 
   1  -6   4     2124.15     2100.87     72.62 o 
   2  -6   4      717.41      737.30     16.62 o 
   3  -6   4       24.41       35.38      4.62 o 
   4  -6   4      195.23      176.90      9.88 o 
   5  -6   4      390.41      374.99     16.53 o 
   6  -6   4       56.72       57.92      6.99 o 
  -9  -5   4      326.42      352.61     16.41 o 
  -8  -5   4        2.34        5.03      3.19 o 
  -7  -5   4        1.65        2.63      2.48 o 
  -6  -5   4        1.99        2.48      2.29 o 
  -5  -5   4      212.66      180.17      9.39 o 
  -4  -5   4      935.59      863.30     27.49 o 
  -3  -5   4     1378.30     1311.42     38.42 o 
  -1  -5   4      395.44      449.40     15.36 o 
   0  -5   4       22.57       16.79      2.63 o 
   1  -5   4      972.24      971.10     28.55 o 
   2  -5   4     1724.08     1662.25     27.63 o 
   3  -5   4     1999.21     2091.83     58.82 o 
   4  -5   4       45.04       37.33      4.81 o 
   5  -5   4      205.07      191.44     10.59 o 
   6  -5   4      259.24      240.64     12.73 o 
   7  -5   4       28.56       25.73      5.37 o 
  -9  -4   4        1.46        0.00      3.08 o 
  -8  -4   4      158.39      170.48     10.07 o 
  -7  -4   4       54.86       47.89      5.41 o 
  -6  -4   4        1.29        3.68      2.22 o 
  -5  -4   4        3.14        4.58      2.14 o 
  -4  -4   4       37.81       32.94      3.94 o 
  -3  -4   4       10.86        9.39      2.29 o 
  -2  -4   4       12.39       10.18      2.25 o 
  -1  -4   4      350.26      354.41     12.36 o 
   0  -4   4      320.74      298.71     10.67 o 
   1  -4   4        2.39        1.95      1.24 o 
   2  -4   4     1534.51     1696.63     32.34 o 
   3  -4   4      595.52      631.81     15.42 o 
   4  -4   4      182.68      166.69      8.75 o 
   5  -4   4      262.84      255.93     12.09 o 
   6  -4   4        0.05        1.31      2.59 o 
   7  -4   4       29.65       43.46      6.08 o 
  -9  -3   4       34.16       31.78      5.37 o 
  -8  -3   4       20.36       23.70      4.51 o 
  -7  -3   4      283.08      252.81     11.76 o 
  -6  -3   4      815.23      805.08     26.25 o 
  -5  -3   4     1004.62     1093.95     33.01 o 
  -4  -3   4       62.50       58.48      4.62 o 
  -3  -3   4      471.86      475.80     16.04 o 
  -2  -3   4      115.05       79.14      4.66 o 
  -1  -3   4      908.96      991.04     28.28 o 
   0  -3   4      789.87      863.34     24.60 o 
   1  -3   4     1248.31     1652.95     31.34 o 
   2  -3   4      232.49      308.79      7.21 o 
   3  -3   4      356.93      309.93      8.43 o 
   4  -3   4     1111.91     1196.05     24.30 o 
   5  -3   4      126.92      126.12      7.70 o 
   6  -3   4      109.80      101.00      7.47 o 
   7  -3   4       53.56       48.26      5.97 o 
   8  -3   4       22.70       21.93      5.00 o 
  -9  -2   4       58.26       57.09      6.69 o 
  -8  -2   4       94.06       94.84      7.47 o 
  -7  -2   4       13.58        8.68      3.12 o 
  -6  -2   4      506.38      480.83     17.35 o 
  -5  -2   4     1884.27     1800.71     50.89 o 
  -4  -2   4     2552.30     2813.95     76.02 o 
  -3  -2   4       36.81       23.21      2.82 o 
  -2  -2   4     1976.06     2340.17     62.76 o 
  -1  -2   4      655.69      603.58     17.99 o 
   0  -2   4     3640.45     3519.08     91.61 o 
   1  -2   4     4737.36     4835.88     87.57 o 
   2  -2   4      366.57      275.93      6.93 o 
   3  -2   4      191.74      198.29      4.97 o 
   4  -2   4       69.42       56.38      4.41 o 
   5  -2   4       55.69       44.22      3.03 o 
   6  -2   4      733.07      712.01     24.34 o 
   7  -2   4       74.52       74.22      6.54 o 
   8  -2   4        1.58        2.85      2.85 o 
  -9  -1   4        8.71        5.00      3.31 o 
  -8  -1   4       33.83       39.63      5.33 o 
  -7  -1   4       76.49       67.12      5.75 o 
  -6  -1   4      117.06      114.33      7.02 o 
  -5  -1   4     1125.41     1229.96     36.13 o 
  -4  -1   4     1774.34     1878.42     51.94 o 
  -3  -1   4      881.01      835.88     24.86 o 
  -2  -1   4     1413.99     1515.89     41.58 o 
  -1  -1   4       38.39       80.26      4.06 o 
   0  -1   4       12.12        4.66      1.16 o 
   1  -1   4      596.88      785.49     15.29 o 
   2  -1   4     5045.38     5667.21    102.25 o 
   3  -1   4       12.91        7.96      1.13 o 
   4  -1   4        9.84        2.58      1.08 o 
   5  -1   4      143.02      135.33      4.98 o 
   6  -1   4       11.79       18.00      3.00 o 
   7  -1   4      114.96      121.58      7.96 o 
   8  -1   4      238.74      233.43     12.06 o 
   9  -1   4        6.98       12.88      4.17 o 
  -9   0   4       90.65       94.99      6.18 o 
  -8   0   4      148.15      150.67      6.60 o 
  -7   0   4        1.90        1.75      1.71 o 
  -6   0   4      120.08      130.07      5.39 o 
  -5   0   4       13.41       13.96      2.03 o 
  -4   0   4      562.88      556.97     18.25 o 
  -3   0   4     3698.29     4058.21    106.67 o 
  -2   0   4     2259.65     2460.93     65.47 o 
  -1   0   4     2472.83     2863.60     75.01 o 
   0   0   4      802.20     1075.30     20.53 o 
   1   0   4      321.10      179.20      4.23 o 
   2   0   4      274.44      196.66      7.36 o 
   3   0   4     2362.02     2230.39     58.78 o 
   4   0   4     1357.68     1404.61     38.69 o 
   5   0   4      286.20      296.73      8.03 o 
   6   0   4       13.78        9.13      1.78 o 
   7   0   4       55.59       56.23      5.67 o 
   8   0   4       49.68       47.29      5.48 o 
   9   0   4      149.26      176.19     10.70 o 
  -9   1   4       10.06       15.47      4.36 o 
  -8   1   4      210.81      218.53      8.28 o 
  -7   1   4      473.41      494.11     13.32 o 
  -6   1   4      305.97      341.52      9.85 o 
  -5   1   4      127.03      108.04      4.63 o 
  -4   1   4      510.78      524.82     12.42 o 
  -3   1   4       90.58       87.40      5.07 o 
  -2   1   4     1985.95     2023.51     54.46 o 
  -1   1   4     5620.70     5549.43    143.29 o 
   0   1   4       64.57       17.97      1.18 o 
   1   1   4      190.15      324.56      6.96 o 
   2   1   4       63.04      115.51      2.97 o 
   3   1   4       89.66       89.77      4.77 o 
   4   1   4     2484.69     2483.72     65.77 o 
   5   1   4     2304.66     2352.49     44.83 o 
   6   1   4     1259.71     1295.16     26.50 o 
   7   1   4       20.56       22.54      2.56 o 
   8   1   4      111.51      123.35      5.55 o 
   9   1   4        3.11        4.54      2.78 o 
  -8   2   4        0.27        1.59      1.92 o 
  -7   2   4       34.63       34.87      3.52 o 
  -6   2   4       34.60       32.35      3.12 o 
  -5   2   4      489.28      489.25     12.42 o 
  -4   2   4      930.36      978.75     20.89 o 
  -3   2   4      231.28      263.01      7.28 o 
  -2   2   4     1784.30     1854.45     50.48 o 
  -1   2   4     2147.31     2407.14     44.41 o 
   0   2   4       69.91       81.45      2.68 o 
   1   2   4      105.95      127.51      4.04 o 
   2   2   4        6.36       11.36      1.75 o 
   3   2   4        6.33        3.81      0.67 o 
   4   2   4        8.71       12.45      2.08 o 
   5   2   4      984.43     1029.02     21.15 o 
   6   2   4      562.91      620.04     19.85 o 
   7   2   4      192.98      200.31      6.69 o 
   8   2   4       40.15       51.77      3.73 o 
   9   2   4       45.98       37.45      5.11 o 
  -8   3   4       50.34       65.89      4.96 o 
  -7   3   4       63.39       52.69      4.28 o 
  -6   3   4       52.46       43.83      3.67 o 
  -5   3   4      322.82      292.35      8.86 o 
  -4   3   4      675.92      673.12     15.63 o 
  -3   3   4     1379.12     1328.52     27.02 o 
  -2   3   4       33.26       25.64      1.55 o 
  -1   3   4      494.29      544.30     11.38 o 
   0   3   4      654.26      517.28     10.88 o 
   1   3   4      627.26      498.85     10.57 o 
   2   3   4      472.40      356.70      8.02 o 
   3   3   4        2.41        8.40      1.07 o 
   4   3   4      170.44      178.56      6.12 o 
   5   3   4      217.67      198.88      8.94 o 
   6   3   4       53.29       42.85      2.82 o 
   7   3   4      216.28      215.67     16.71 o 
   8   3   4      362.82      398.35     15.77 o 
   9   3   4       72.48       74.41      6.87 o 
  -7   4   4       47.04       56.89      8.11 o 
  -6   4   4       74.77       82.53      4.81 o 
  -5   4   4      236.00      187.47      6.98 o 
  -4   4   4      513.60      505.63     12.81 o 
  -3   4   4     1865.55     1962.31     38.82 o 
  -2   4   4     1102.16     1096.61     42.57 o 
  -1   4   4     1171.91     1278.65     24.67 o 
   0   4   4        0.20        3.03      0.90 o 
   1   4   4        4.91        0.77      0.76 o 
   2   4   4     1196.94     1292.48     25.06 o 
   3   4   4     1735.90     1910.82     36.24 o 
   4   4   4      807.70      796.89     16.51 o 
   5   4   4        9.20        6.35      2.40 o 
   6   4   4       16.73       11.19      2.89 o 
   7   4   4       72.01       70.27      5.78 o 
   8   4   4      157.84      162.63      9.43 o 
   9   4   4      294.41      293.79     13.78 o 
  -7   5   4      126.82      121.32      6.36 o 
  -6   5   4      113.24      104.72      5.64 o 
  -5   5   4      126.01      128.25     11.40 o 
  -4   5   4       83.08       90.75      4.69 o 
  -3   5   4       81.12       83.76      4.22 o 
  -2   5   4     1359.18     1238.63     41.90 o 
  -1   5   4      342.34      291.83      7.98 o 
   0   5   4     1253.45     1433.41     27.74 o 
   1   5   4      162.32      190.34      7.83 o 
   2   5   4       19.93        6.86      1.26 o 
   3   5   4      694.76      682.02     14.62 o 
   4   5   4      116.10      117.17      4.22 o 
   5   5   4      884.99      902.27     18.96 o 
   6   5   4     1171.53     1154.84     34.44 o 
   7   5   4       49.81       46.12      5.15 o 
   8   5   4       31.96       37.41      5.18 o 
   9   5   4      102.77       91.91      7.62 o 
  -6   6   4      106.31       95.19      5.62 o 
  -5   6   4      333.33      327.01     10.48 o 
  -4   6   4      128.54      114.97      5.47 o 
  -3   6   4       30.76       34.09      3.18 o 
  -2   6   4      708.55      722.08     16.68 o 
  -1   6   4     1374.68     1406.16     36.13 o 
   0   6   4      349.41      265.17     11.19 o 
   1   6   4      546.12      424.04      9.97 o 
   2   6   4      277.80      235.63      7.53 o 
   3   6   4      189.36      167.49      5.38 o 
   4   6   4       19.34       18.06      2.01 o 
   5   6   4      454.38      426.96     10.63 o 
   6   6   4        1.96        1.28      2.33 o 
   7   6   4      300.09      273.77     12.54 o 
   8   6   4       52.15       60.77      6.35 o 
   9   6   4        7.27        3.68      3.23 o 
  -5   7   4      131.30      148.81      6.98 o 
  -4   7   4      308.29      308.73     10.07 o 
  -3   7   4      131.81      116.78      7.62 o 
  -2   7   4        0.57        1.16      1.43 o 
  -1   7   4      111.12      110.83      6.05 o 
   0   7   4     1215.77     1330.39     39.78 o 
   1   7   4     1337.30     1518.41     44.09 o 
   2   7   4      433.96      435.01     10.59 o 
   3   7   4        7.27        9.42      2.27 o 
   4   7   4       43.96       38.63      2.81 o 
   5   7   4       82.97       65.25      3.68 o 
   6   7   4      405.69      404.81     10.79 o 
   7   7   4      534.05      500.10     19.12 o 
   8   7   4       61.96       58.93      6.65 o 
   9   7   4        2.05        3.79      3.53 o 
  -4   8   4      105.58      103.74      6.03 o 
  -3   8   4       82.33       85.92      6.93 o 
  -2   8   4      266.14      245.99      8.31 o 
  -1   8   4      432.55      452.48     11.99 o 
   0   8   4      106.84      111.74      7.62 o 
   1   8   4      217.94      178.59      9.65 o 
   2   8   4      517.87      485.68     24.90 o 
   3   8   4      381.20      341.75      9.38 o 
   4   8   4        1.67        2.59      2.03 o 
   5   8   4       75.93       88.55      4.43 o 
   6   8   4       47.20       50.01      3.63 o 
   7   8   4      108.68       89.47      7.21 o 
   8   8   4      278.06      266.15     13.56 o 
   9   8   4      170.91      165.00     10.78 o 
  -3   9   4       23.17       31.12      4.39 o 
  -2   9   4      126.34      130.63      9.16 o 
  -1   9   4       92.61       83.72      7.10 o 
   0   9   4      123.10      125.60      8.71 o 
   1   9   4       85.28       74.52      6.61 o 
   2   9   4       35.75       42.25      5.22 o 
   3   9   4       13.23       15.74      2.31 o 
   4   9   4      125.37      119.36      8.68 o 
   5   9   4      160.45      148.88      6.10 o 
   6   9   4       29.76       30.52      4.02 o 
   7   9   4       42.26       32.26      5.18 o 
   8   9   4       31.01       29.63      5.41 o 
  -2  10   4       32.56       32.19      5.60 o 
  -1  10   4       71.92       96.11      8.15 o 
   0  10   4      156.87      167.29     10.55 o 
   1  10   4       15.03       19.42      4.66 o 
   2  10   4       27.94       32.94      5.30 o 
   3  10   4       22.31       23.96      4.62 o 
   4  10   4       41.13       37.00      5.18 o 
   5  10   4      127.96      128.24      9.48 o 
   6  10   4      111.18      116.35      5.96 o 
   7  10   4        1.12        3.34      3.27 o 
   0  11   4       11.22       11.64      4.09 o 
   1  11   4       70.90       65.39      7.51 o 
   2  11   4      190.63      184.87     11.49 o 
   3  11   4       30.20       33.32      5.56 o 
   4  11   4        1.43        0.00      2.93 o 
   5  11   4        9.18        8.38      3.98 o 
   6  11   4       95.24       97.94      8.58 o 
  -5 -10   5       60.71       57.58      8.11 o 
  -4 -10   5      243.82      267.16     15.66 o 
  -2 -10   5       54.03       49.39      6.16 o 
  -1 -10   5      144.13      134.61      9.09 o 
   0 -10   5       98.37      126.12      8.86 o 
  -7  -9   5        1.17        0.79      3.57 o 
  -6  -9   5      107.28       90.97      9.01 o 
  -5  -9   5       95.99      104.75      9.28 o 
  -4  -9   5       10.09        7.55      3.83 o 
  -2  -9   5       32.62       33.35      5.07 o 
  -1  -9   5       15.80       18.33      3.91 o 
   0  -9   5      168.39      153.54      9.31 o 
   1  -9   5       51.85       54.01      5.75 o 
  -7  -8   5      102.58      107.68      9.05 o 
  -6  -8   5       41.20       43.12      6.27 o 
  -5  -8   5      187.36      184.49     11.31 o 
  -4  -8   5      337.83      299.39     14.50 o 
  -3  -8   5      133.90      121.47      8.71 o 
  -2  -8   5      324.16      325.11     14.31 o 
  -1  -8   5       81.10       78.09      6.27 o 
   0  -8   5        4.40        8.49      2.82 o 
   1  -8   5      107.09      105.02      4.95 o 
   2  -8   5      220.79      215.06     11.00 o 
   3  -8   5      126.34      134.01      9.05 o 
   4  -8   5      203.83      225.73     12.54 o 
  -8  -7   5      174.18      172.55     11.38 o 
  -7  -7   5      540.27      558.47     22.42 o 
  -6  -7   5       78.87       77.41      7.25 o 
  -5  -7   5        2.68        3.15      2.74 o 
  -4  -7   5       26.85       26.59      4.66 o 
  -3  -7   5      525.27      512.42     19.38 o 
  -1  -7   5      816.78      830.32     26.85 o 
   0  -7   5      159.74      144.31      5.44 o 
   1  -7   5      161.70      143.73      5.54 o 
   2  -7   5        2.60        1.84      2.22 o 
   3  -7   5      125.11      125.41      8.30 o 
   4  -7   5      322.43      300.40     14.23 o 
   5  -7   5      168.20      158.80     10.55 o 
  -8  -6   5        3.55        2.03      3.23 o 
  -7  -6   5      102.51      103.44      8.08 o 
  -6  -6   5      140.48      136.57      8.98 o 
  -5  -6   5     1078.51     1072.66     34.40 o 
  -4  -6   5      170.52      174.31      9.65 o 
  -3  -6   5       41.72       48.60      5.26 o 
  -2  -6   5      273.12      241.28     10.97 o 
  -1  -6   5       27.84       33.50      3.87 o 
   0  -6   5      146.80      167.51      8.26 o 
   1  -6   5      103.88      127.18      6.95 o 
   2  -6   5     1215.21     1180.29     37.28 o 
   3  -6   5       96.46       89.92      6.57 o 
   4  -6   5      224.03      227.50     11.68 o 
   5  -6   5      177.00      177.02     10.70 o 
   6  -6   5       81.89       91.95      8.19 o 
  -9  -5   5       44.77       49.13      6.54 o 
  -8  -5   5       39.63       35.83      5.56 o 
  -7  -5   5        1.01        4.85      3.04 o 
  -6  -5   5      277.43      271.78     12.88 o 
  -5  -5   5      644.05      632.09     22.42 o 
  -4  -5   5     1208.51     1133.54     34.82 o 
  -3  -5   5      360.93      338.33     13.60 o 
  -2  -5   5        3.24        7.10      2.22 o 
   0  -5   5       57.97       48.90      3.94 o 
   1  -5   5      476.45      510.28     16.90 o 
   2  -5   5     1017.70     1078.57     21.89 o 
   3  -5   5      245.12      228.40     10.63 o 
   4  -5   5      152.58      143.10      8.49 o 
   5  -5   5      245.25      249.32     12.43 o 
   6  -5   5       79.20       76.43      7.21 o 
  -9  -4   5      269.60      274.03     14.08 o 
  -8  -4   5      349.93      351.59     15.74 o 
  -7  -4   5       32.99       31.36      4.77 o 
  -6  -4   5       10.97        9.65      3.04 o 
  -5  -4   5      128.41      125.22      7.66 o 
  -4  -4   5      510.43      530.38     18.70 o 
  -3  -4   5     1868.76     1908.35     53.56 o 
  -2  -4   5      568.79      517.12     17.43 o 
  -1  -4   5      140.38      143.81      6.91 o 
   0  -4   5       69.78       70.16      4.43 o 
   1  -4   5      455.56      503.77     11.38 o 
   2  -4   5     1141.08     1218.36     24.05 o 
   3  -4   5     1890.59     1775.37     34.69 o 
   4  -4   5      319.15      302.43     12.85 o 
   5  -4   5       33.89       32.60      4.73 o 
   6  -4   5       58.85       54.91      6.23 o 
   7  -4   5      138.56      140.58      9.73 o 
  -9  -3   5        0.59        0.83      2.97 o 
  -8  -3   5      132.15      123.08      8.60 o 
  -7  -3   5      683.68      636.10     22.61 o 
  -6  -3   5       13.39       11.79      3.31 o 
  -5  -3   5      183.32      184.49      9.28 o 
  -4  -3   5       35.50       30.87      3.83 o 
  -3  -3   5       11.30        5.30      1.92 o 
  -2  -3   5      710.66      679.71     21.22 o 
  -1  -3   5     1714.81     1907.15     52.06 o 
   0  -3   5      577.21      664.91     19.87 o 
   1  -3   5      114.44      103.91      3.59 o 
   2  -3   5        2.56        2.05      0.82 o 
   3  -3   5      612.94      565.61     17.50 o 
   4  -3   5      481.90      486.59     11.73 o 
   5  -3   5     1371.62     1357.36     41.01 o 
   6  -3   5       68.05       82.82      6.80 o 
   7  -3   5       58.67       55.48      6.39 o 
  -9  -2   5        0.33        0.00      2.97 o 
  -8  -2   5        0.47        1.35      2.78 o 
  -7  -2   5        3.13        5.00      2.89 o 
  -6  -2   5      814.02      815.86     26.63 o 
  -5  -2   5      523.05      497.77     17.77 o 
  -4  -2   5       70.73       50.63      4.51 o 
  -3  -2   5        3.96        7.62      2.22 o 
  -2  -2   5        2.37        1.95      1.31 o 
  -1  -2   5      246.44      167.33      6.95 o 
   0  -2   5      166.86       64.49      3.64 o 
   1  -2   5      864.74      840.27     16.78 o 
   2  -2   5      281.79      276.39      6.51 o 
   3  -2   5       63.49       91.04      5.07 o 
   4  -2   5      986.39     1038.82     29.78 o 
   5  -2   5      793.99      735.13     28.79 o 
   6  -2   5      396.91      383.97     15.70 o 
   7  -2   5      236.79      213.64     11.42 o 
   8  -2   5        0.05        4.28      3.15 o 
  -9  -1   5       59.83       72.83      7.55 o 
  -8  -1   5        4.09        7.44      3.46 o 
  -7  -1   5       22.47       19.01      4.09 o 
  -6  -1   5       72.63       65.13      5.60 o 
  -5  -1   5      805.09      846.63     26.78 o 
  -4  -1   5      997.81      983.98     29.60 o 
  -3  -1   5     1432.51     1634.81     45.60 o 
  -2  -1   5       90.75      131.61      6.20 o 
  -1  -1   5      177.54      207.55      7.81 o 
   0  -1   5      373.04      457.47     13.78 o 
   1  -1   5     2137.24     2466.42     45.57 o 
   2  -1   5       18.41       20.22      1.48 o 
   3  -1   5      197.92      203.12      8.19 o 
   4  -1   5       88.69       86.16      5.26 o 
   5  -1   5      233.36      208.61     14.76 o 
   6  -1   5      518.12      540.06     13.37 o 
   7  -1   5      138.69      156.13      9.39 o 
   8  -1   5        8.78       12.81      4.02 o 
  -9   0   5      127.91      135.51      9.50 o 
  -8   0   5      271.14      279.52     13.48 o 
  -7   0   5      324.95      326.05     14.27 o 
  -6   0   5      217.51      205.15     10.22 o 
  -5   0   5        2.82        7.51      2.63 o 
  -4   0   5      324.69      258.75     10.70 o 
  -3   0   5      373.44      279.59     10.70 o 
  -2   0   5     5631.83     6524.17    168.94 o 
  -1   0   5     1296.21     1463.57     39.89 o 
   0   0   5     1445.17     1480.58     28.03 o 
   1   0   5      471.20      321.19      7.44 o 
   2   0   5     1316.75     1238.82     23.42 o 
   3   0   5     1886.91     1900.13     50.97 o 
   4   0   5      497.67      477.12     15.77 o 
   5   0   5      503.80      456.05     15.74 o 
   6   0   5        2.22        4.78      3.66 o 
   7   0   5        4.78        3.48      2.03 o 
   8   0   5      237.83      263.25     12.92 o 
   9   0   5       19.80       27.01      5.15 o 
  -8   1   5      407.01      401.06     17.13 o 
  -7   1   5       10.66       17.58      3.98 o 
  -6   1   5       58.77       56.45      5.52 o 
  -5   1   5       33.39       35.57      4.24 o 
  -4   1   5       10.68       12.17      2.70 o 
  -3   1   5      859.06      981.35     29.07 o 
  -2   1   5     5933.03     6346.29    164.59 o 
  -1   1   5     5783.01     5896.59    152.45 o 
   0   1   5     1501.15     1353.04     25.72 o 
   1   1   5       88.86      158.35      4.18 o 
   2   1   5        5.46       13.32      2.70 o 
   3   1   5      550.87      624.01     19.16 o 
   4   1   5     3012.80     3177.03     83.42 o 
   5   1   5      845.59      745.55     23.21 o 
   6   1   5       45.04       39.58      3.02 o 
   7   1   5      173.10      178.30      6.53 o 
   8   1   5        1.51        2.14      1.83 o 
   9   1   5       72.25       78.09      6.87 o 
  -8   2   5       66.99       73.05      5.06 o 
  -7   2   5      280.49      269.23      9.28 o 
  -6   2   5      146.87      144.79      7.57 o 
  -5   2   5       81.31       62.19      3.88 o 
  -4   2   5      219.05      248.19     10.63 o 
  -3   2   5       56.65       64.86      4.62 o 
  -2   2   5     2817.91     2941.72     78.42 o 
  -1   2   5     6160.91     7065.82    127.51 o 
   0   2   5     1827.37     2124.77     39.58 o 
   1   2   5       58.41       84.43      2.90 o 
   2   2   5       26.12       41.03      1.89 o 
   3   2   5        2.35        6.21      1.65 o 
   4   2   5      678.94      714.68     22.05 o 
   5   2   5     2031.47     2025.84     55.55 o 
   6   2   5      269.85      259.04      7.65 o 
   7   2   5        7.57        7.01      1.84 o 
   8   2   5       54.89       61.35      4.13 o 
   9   2   5        0.57        0.00      2.44 o 
  -8   3   5        2.05        1.92      2.30 o 
  -7   3   5        4.30        4.11      2.10 o 
  -6   3   5       94.52       91.34      6.31 o 
  -5   3   5      125.48      125.37      5.56 o 
  -4   3   5      779.89      706.01     16.48 o 
  -2   3   5      373.05      387.19      8.79 o 
  -1   3   5      102.44       64.05      2.65 o 
   0   3   5      109.41       53.49      2.44 o 
   1   3   5      654.01      582.32     12.31 o 
   2   3   5      496.64      407.57      9.11 o 
   3   3   5      389.68      397.77      8.97 o 
   4   3   5       19.50       16.99      1.39 o 
   5   3   5       35.42       25.50      3.57 o 
   6   3   5      200.94      194.76      6.33 o 
   7   3   5      228.33      225.85      7.32 o 
   8   3   5      492.67      492.82     18.70 o 
   9   3   5        9.52        7.81      3.49 o 
  -7   4   5        5.69        5.12      2.32 o 
  -6   4   5       58.74       49.80      4.21 o 
  -5   4   5       65.35       66.01      5.31 o 
  -4   4   5      106.13      119.85      7.55 o 
  -3   4   5      705.99      714.28     16.44 o 
  -1   4   5      360.07      374.35      9.52 o 
   0   4   5      155.24      204.17      5.59 o 
   1   4   5      535.64      622.50     13.27 o 
   2   4   5     1547.23     1812.80     54.76 o 
   3   4   5      944.01      955.82     19.35 o 
   4   4   5       13.52       25.76     10.89 o 
   5   4   5        1.65        3.46      2.18 o 
   6   4   5       19.92       19.72      3.72 o 
   7   4   5      111.44       96.87      6.99 o 
   8   4   5      249.61      241.13     11.83 o 
   9   4   5      327.03      339.54     15.29 o 
  -7   5   5      148.54      160.82      7.54 o 
  -6   5   5       35.94       37.47      3.94 o 
  -5   5   5       61.15       54.85      4.26 o 
  -4   5   5        4.82        5.67      1.95 o 
  -3   5   5      784.45      770.08     17.87 o 
   0   5   5       97.64      100.74      3.69 o 
   1   5   5      176.14      144.78      4.66 o 
   2   5   5      912.34      898.96     20.26 o 
   3   5   5      964.23      959.59     27.87 o 
   4   5   5      163.65      173.71      6.40 o 
   5   5   5       40.29       32.75      4.13 o 
   6   5   5      173.97      149.37      8.41 o 
   7   5   5       17.87       12.62      3.49 o 
   8   5   5       82.30       77.03      6.76 o 
   9   5   5      116.65      130.07      9.09 o 
  -6   6   5      129.12      125.18     11.14 o 
  -5   6   5       32.55       43.75      4.12 o 
  -4   6   5      159.33      156.23      6.58 o 
  -3   6   5      145.65      125.16      5.51 o 
  -2   6   5      193.61      195.12      9.92 o 
  -1   6   5      551.98      518.51     18.59 o 
   0   6   5      665.43      597.46     20.17 o 
   1   6   5      538.94      539.38     12.23 o 
   2   6   5        0.83        0.00      1.43 o 
   3   6   5       11.61       11.37      1.79 o 
   4   6   5      186.36      170.51     14.31 o 
   5   6   5      113.07      104.38      9.48 o 
   6   6   5      412.98      374.65     14.95 o 
   7   6   5       27.15       22.69      4.17 o 
   8   6   5        1.08        3.87      3.23 o 
   9   6   5       20.84       20.88      4.92 o 
  -5   7   5      300.34      290.75     14.70 o 
  -4   7   5      187.18      198.84     16.36 o 
  -3   7   5      175.19      194.77      7.36 o 
  -2   7   5      238.13      238.50     11.79 o 
  -1   7   5        2.62        4.24      2.74 o 
   0   7   5      402.05      414.69     16.11 o 
   1   7   5      371.47      373.98     14.72 o 
   2   7   5     1032.80     1092.81     22.62 o 
   3   7   5      125.16      124.99      4.83 o 
   4   7   5        7.37        5.50      1.61 o 
   5   7   5      139.11      142.97      5.46 o 
   6   7   5       55.43       67.72      6.01 o 
   7   7   5      389.93      396.96     16.41 o 
   8   7   5      378.68      328.38     15.10 o 
   9   7   5       44.35       39.29      6.12 o 
  -4   8   5      145.21      147.05      6.92 o 
  -3   8   5      198.28      182.59      8.32 o 
  -2   8   5       90.85       80.45      6.95 o 
  -1   8   5        0.33        0.00      2.37 o 
   0   8   5      413.85      385.66     16.04 o 
   1   8   5     1106.86     1061.13     33.39 o 
   2   8   5      383.61      341.26     14.23 o 
   3   8   5       51.88       38.67      2.93 o 
   4   8   5       12.98       15.56      2.26 o 
   5   8   5       98.60       91.41     10.69 o 
   6   8   5       55.38       51.57      5.60 o 
   7   8   5      138.15      123.65      8.56 o 
   8   8   5       16.25       29.11      5.45 o 
  -3   9   5       39.29       49.57      4.40 o 
  -2   9   5      107.49      112.11      8.56 o 
  -1   9   5      141.08      116.92      8.53 o 
   0   9   5        2.22        0.98      2.70 o 
   1   9   5      188.07      203.12     11.19 o 
   2   9   5      366.26      385.47     16.11 o 
   3   9   5      177.72      190.31     10.18 o 
   4   9   5       95.61       97.81      4.77 o 
   5   9   5        0.71        1.66      1.70 o 
   6   9   5       50.88       48.32      3.81 o 
   7   9   5        2.16        0.00      2.44 o 
   8   9   5       68.47       73.35      7.44 o 
  -2  10   5       59.53       56.11      7.06 o 
  -1  10   5      113.26      112.79      8.79 o 
   0  10   5      110.09      118.54      9.16 o 
   1  10   5      145.96      167.25     10.52 o 
   2  10   5      111.82      129.65      9.20 o 
   3  10   5        5.55        4.81      3.19 o 
   4  10   5      129.51      139.01      9.16 o 
   5  10   5      310.36      309.00      9.82 o 
   6  10   5       25.03       28.96      4.85 o 
   7  10   5       26.56       27.98      5.07 o 
   0  11   5       58.74       64.19      7.55 o 
   1  11   5       25.20       21.60      5.15 o 
   2  11   5       49.96       60.55      7.21 o 
   4  11   5        8.91       10.78      3.91 o 
   5  11   5       52.08       47.74      6.23 o 
   6  11   5       91.14       98.15      5.63 o 
  -4 -10   6        0.35        0.00      3.76 o 
  -3 -10   6       69.30       95.96      9.99 o 
  -1 -10   6       49.63       40.15      5.90 o 
  -6  -9   6       29.27       31.74      6.42 o 
  -5  -9   6      100.00      121.32      9.92 o 
  -4  -9   6      515.38      519.90     22.20 o 
  -3  -9   6       58.17       71.74      8.04 o 
  -2  -9   6       21.75       21.33      5.33 o 
  -1  -9   6       59.42       66.52      6.54 o 
   0  -9   6      322.54      359.78     15.59 o 
  -7  -8   6       23.36       22.27      5.41 o 
  -6  -8   6       21.06       21.52      5.45 o 
  -5  -8   6       77.50       82.93      7.74 o 
  -4  -8   6       19.32       22.27      4.77 o 
  -3  -8   6      331.48      325.98     15.29 o 
  -2  -8   6      852.65      844.56     29.30 o 
  -1  -8   6       15.80       13.52      3.49 o 
   0  -8   6      157.78      128.72      8.08 o 
   2  -8   6      152.29      174.35      9.80 o 
   3  -8   6      127.70      114.52      8.53 o 
  -8  -7   6       28.84       28.85      6.01 o 
  -7  -7   6       30.78       30.42      5.67 o 
  -6  -7   6      133.79      135.55      9.73 o 
  -5  -7   6        0.69        0.00      2.48 o 
  -4  -7   6      251.97      246.35     12.70 o 
  -3  -7   6       92.83       92.62      7.25 o 
  -2  -7   6        5.24       11.64      3.38 o 
   0  -7   6        7.79        9.05      2.59 o 
   1  -7   6      101.73       95.82      4.58 o 
   2  -7   6      187.14      168.94      9.28 o 
   3  -7   6       23.48       27.34      4.62 o 
   4  -7   6      161.51      158.24     10.03 o 
  -8  -6   6       47.19       35.49      6.01 o 
  -7  -6   6      165.80      164.81     10.59 o 
  -6  -6   6      215.96      200.79     11.53 o 
  -5  -6   6      265.25      268.77     13.26 o 
  -4  -6   6      590.18      592.20     21.63 o 
  -3  -6   6      255.38      236.10     11.46 o 
  -2  -6   6      479.08      447.26     16.90 o 
  -1  -6   6      208.72      188.51      9.39 o 
   0  -6   6       91.81      111.74      6.72 o 
   1  -6   6       89.46      102.95      4.50 o 
   2  -6   6      216.48      198.20      9.69 o 
   3  -6   6       19.86       15.66      3.61 o 
   4  -6   6      180.64      166.80      9.80 o 
   5  -6   6      146.08      137.96      9.43 o 
  -8  -5   6      114.93      121.62      9.16 o 
  -7  -5   6       41.39       35.83      5.48 o 
  -6  -5   6      153.28      139.57      9.05 o 
  -5  -5   6     1972.96     1936.78     56.53 o 
  -4  -5   6     1030.54     1040.73     32.98 o 
  -3  -5   6      162.99      168.23      8.86 o 
  -2  -5   6       25.41       32.00      4.02 o 
  -1  -5   6      914.96      951.04     29.03 o 
   0  -5   6      685.81      673.21     21.56 o 
   1  -5   6     1670.39     1727.05     33.97 o 
   2  -5   6      887.24      875.47     26.37 o 
   3  -5   6      470.65      380.40     14.91 o 
   4  -5   6       40.80       42.67      5.15 o 
   5  -5   6      136.76      126.16      8.64 o 
   6  -5   6      224.33      189.41     11.38 o 
  -8  -4   6        5.94        4.21      2.97 o 
  -7  -4   6        0.41        2.70      2.70 o 
  -6  -4   6       15.05       16.90      4.02 o 
  -5  -4   6      501.21      481.06     18.25 o 
  -4  -4   6      699.45      716.07     24.08 o 
  -3  -4   6     1505.72     1673.42     48.08 o 
  -2  -4   6       50.11       36.85      3.91 o 
  -1  -4   6       19.53       21.00      3.04 o 
   0  -4   6      338.94      346.60     12.43 o 
   1  -4   6      288.06      331.91     12.32 o 
   2  -4   6      537.12      539.84     17.62 o 
   3  -4   6       22.64       29.45      3.42 o 
   5  -4   6       31.82       25.47      4.43 o 
   6  -4   6       76.60       74.37      6.95 o 
   7  -4   6       74.30       82.22      7.66 o 
  -9  -3   6       49.37       71.70      7.93 o 
  -8  -3   6      171.78      180.96     10.85 o 
  -7  -3   6        4.27        6.31      3.15 o 
  -6  -3   6       14.61       10.33      3.08 o 
  -5  -3   6        0.07        0.79      1.99 o 
  -4  -3   6      402.38      389.19     14.95 o 
  -3  -3   6      559.96      500.78     17.43 o 
  -2  -3   6      735.12      773.16     24.04 o 
  -1  -3   6      594.63      601.06     19.08 o 
   0  -3   6      128.31      119.36      5.82 o 
   1  -3   6       43.00       26.02      2.00 o 
   2  -3   6       86.15       80.30      5.03 o 
   3  -3   6      283.20      254.28      9.99 o 
   4  -3   6      318.51      336.61     12.47 o 
   5  -3   6      188.15      187.12      9.84 o 
   6  -3   6      329.43      296.53     13.71 o 
   7  -3   6       53.09       60.02      6.65 o 
  -9  -2   6        0.07        0.00      3.00 o 
  -8  -2   6       30.78       37.60      5.75 o 
  -7  -2   6      756.26      756.52     26.29 o 
  -6  -2   6      944.97      896.77     29.26 o 
  -5  -2   6      388.24      366.35     14.50 o 
  -4  -2   6       48.88       57.88      4.96 o 
  -3  -2   6       70.61       88.15      5.67 o 
  -2  -2   6      535.10      558.62     18.10 o 
  -1  -2   6     4303.61     4932.86    128.79 o 
   0  -2   6     2354.66     2538.94     67.46 o 
   1  -2   6       18.31        6.31      1.12 o 
   2  -2   6       45.05       49.31      2.27 o 
   3  -2   6      202.15      189.60      8.23 o 
   4  -2   6      446.60      406.84     14.27 o 
   5  -2   6     1554.95     1473.90     41.62 o 
   6  -2   6      690.99      685.68     24.11 o 
   7  -2   6       10.13        9.35      3.49 o 
   8  -2   6       74.66       77.52      7.29 o 
  -8  -1   6       14.47       20.85      4.88 o 
  -7  -1   6       22.60       21.56      4.54 o 
  -6  -1   6      760.94      734.44     25.09 o 
  -5  -1   6     1458.30     1494.60     43.91 o 
  -4  -1   6       22.60       21.30      3.34 o 
  -3  -1   6       21.46       20.47      2.97 o 
  -2  -1   6      213.27      241.32      9.54 o 
  -1  -1   6       18.05        7.77      1.88 o 
   0  -1   6     1878.78     2315.80     55.70 o 
   1  -1   6     1884.75     2077.96     39.00 o 
   2  -1   6      136.64      153.64      4.16 o 
   3  -1   6      202.85      208.75      8.79 o 
   4  -1   6       15.93       13.26      2.70 o 
   5  -1   6      431.48      424.46     15.06 o 
   6  -1   6      284.24      296.54     14.46 o 
   7  -1   6      531.51      554.38     20.85 o 
   8  -1   6       25.15       24.23      4.81 o 
  -8   0   6      112.75      117.15      8.64 o 
  -7   0   6        2.28        2.85      2.97 o 
  -6   0   6        8.62        9.77      3.19 o 
  -5   0   6       17.88       18.03      3.72 o 
  -4   0   6      496.44      475.80     16.86 o 
  -3   0   6      262.59      255.82     10.44 o 
  -2   0   6      362.67      294.43     10.89 o 
  -1   0   6      250.16      253.71      9.31 o 
   0   0   6       26.67       52.10      2.38 o 
   1   0   6      271.83      189.77      4.96 o 
   2   0   6       45.95      105.90      3.53 o 
   3   0   6       85.22       61.18      4.32 o 
   4   0   6      348.03      309.86     11.76 o 
   5   0   6        0.16        0.00      1.95 o 
   6   0   6      293.81      289.75      8.60 o 
   7   0   6      372.45      382.49     10.86 o 
   8   0   6       75.69       88.60      7.40 o 
  -8   1   6      351.98      367.67     16.56 o 
  -7   1   6      399.81      443.73     18.14 o 
  -6   1   6        3.98        1.31      2.40 o 
  -5   1   6       13.95       19.08      3.76 o 
  -4   1   6       12.69       12.73      2.89 o 
  -3   1   6      414.89      397.42     14.35 o 
  -2   1   6     3326.89     3575.84     94.76 o 
  -1   1   6     5603.29     6231.63    112.99 o 
   0   1   6      167.58      261.07      6.49 o 
   1   1   6       41.85       67.92      2.61 o 
   2   1   6       95.80      108.95      8.71 o 
   3   1   6     1343.82     1341.54     37.56 o 
   4   1   6      308.67      251.53     10.29 o 
   5   1   6      767.58      688.31     22.16 o 
   6   1   6       25.35       18.90      2.40 o 
   7   1   6      147.60      166.43      6.49 o 
   8   1   6      173.81      173.08      7.00 o 
   9   1   6       85.47       93.60      7.62 o 
  -8   2   6      232.48      227.12     12.81 o 
  -7   2   6      337.05      339.99     15.44 o 
  -6   2   6      351.43      335.93     14.65 o 
  -5   2   6      353.16      337.36     14.05 o 
  -4   2   6       36.07       37.37      4.36 o 
  -3   2   6       15.91       11.64      2.70 o 
  -2   2   6     1300.89     1247.85     24.54 o 
  -1   2   6      645.80      597.93     12.79 o 
   0   2   6     2830.38     3122.04     57.60 o 
   1   2   6       78.05      105.96      3.55 o 
   2   2   6      433.61      369.16     17.50 o 
   3   2   6       75.59       54.89      2.20 o 
   4   2   6     1664.15     1667.63     46.31 o 
   5   2   6     1377.74     1337.07     38.69 o 
   6   2   6       75.33       79.33      6.01 o 
   7   2   6        4.45        4.75      1.76 o 
   8   2   6        1.43        1.54      1.71 o 
   9   2   6        1.07        2.52      3.19 o 
  -7   3   6       89.86       89.58      7.59 o 
  -6   3   6      286.20      311.74     14.31 o 
  -5   3   6       18.48       32.11      4.66 o 
  -4   3   6      102.02       86.35      6.39 o 
  -3   3   6       56.81       56.08      4.88 o 
  -2   3   6      133.57      143.29      5.75 o 
  -1   3   6      609.62      603.60     19.38 o 
   0   3   6     1602.05     1613.81     31.01 o 
   1   3   6     1585.78     1553.16     29.89 o 
   2   3   6     1224.14     1147.29     26.24 o 
   3   3   6      139.62      120.13      4.09 o 
   4   3   6       78.88       68.28      5.07 o 
   5   3   6      432.10      437.42     16.08 o 
   6   3   6      287.62      276.32     12.13 o 
   7   3   6      158.77      151.10      5.93 o 
   8   3   6       16.57       15.47      3.94 o 
   9   3   6        0.75        0.90      3.15 o 
  -7   4   6       40.45       37.56      5.93 o 
  -6   4   6       15.77       12.24      3.83 o 
  -5   4   6      261.68      241.02     11.94 o 
  -4   4   6      433.84      431.93     16.86 o 
  -3   4   6        6.86        5.30      2.29 o 
  -2   4   6      167.94      180.74      8.79 o 
  -1   4   6      136.09      141.53      5.93 o 
   0   4   6      700.14      821.29     17.07 o 
   1   4   6     2468.49     2831.35     52.88 o 
   2   4   6     3482.13     3952.56     72.79 o 
   3   4   6      563.66      615.33     13.35 o 
   4   4   6        5.57       10.10      2.59 o 
   5   4   6        1.38        0.00      1.80 o 
   6   4   6      149.14      157.82      8.83 o 
   7   4   6      434.25      464.35     17.95 o 
   8   4   6      330.57      336.83     14.95 o 
   9   4   6       90.76      112.87      8.49 o 
  -6   5   6        3.52        2.33      3.12 o 
  -5   5   6       19.72       18.48      4.28 o 
  -4   5   6      161.93      153.17      9.20 o 
  -3   5   6       90.90       72.71      6.05 o 
  -2   5   6      600.32      573.12     20.13 o 
  -1   5   6      224.97      206.20      9.62 o 
   0   5   6      256.00      264.49     14.89 o 
   1   5   6      244.99      214.67      6.22 o 
   2   5   6      704.74      660.15     19.55 o 
   3   5   6      589.62      603.22     17.99 o 
   4   5   6      156.86      155.69     10.80 o 
   5   5   6       50.26       55.74      5.15 o 
   6   5   6        2.15        4.54      2.44 o 
   7   5   6       17.51       15.29      4.02 o 
   8   5   6      138.19      126.88      8.71 o 
   9   5   6      137.76      144.75      9.88 o 
  -6   6   6      108.86      107.27      8.64 o 
  -5   6   6       12.17       10.03      3.68 o 
  -4   6   6       66.26       38.20      5.26 o 
  -3   6   6       82.47       73.54      6.27 o 
  -2   6   6       11.94       15.44      3.53 o 
  -1   6   6      133.54      123.80      7.62 o 
   0   6   6      878.63      816.35     26.18 o 
   1   6   6      141.55      132.87      4.79 o 
   2   6   6       41.43       43.56      3.38 o 
   3   6   6      133.60      144.63      5.46 o 
   4   6   6      257.92      271.28      7.71 o 
   5   6   6      104.14      100.13      6.80 o 
   6   6   6        7.73        7.40      2.89 o 
   7   6   6       32.45       28.62      4.66 o 
   8   6   6        0.77        1.16      3.04 o 
   9   6   6        2.46        2.52      3.12 o 
  -5   7   6      261.67      267.87     14.08 o 
  -4   7   6       58.39       66.14      6.99 o 
  -3   7   6       67.43       63.02      6.54 o 
  -2   7   6       13.69       14.72      3.83 o 
  -1   7   6      418.85      459.73     17.92 o 
   0   7   6      631.88      663.34     22.87 o 
   1   7   6      932.27      985.26     30.84 o 
   2   7   6      222.85      230.81      7.01 o 
   3   7   6        0.21        0.00      1.05 o 
   4   7   6      102.29      103.84      4.52 o 
   5   7   6      186.80      197.79      9.95 o 
   6   7   6      244.79      253.23     11.94 o 
   7   7   6        6.44       10.89      3.53 o 
   8   7   6       41.02       35.23      5.71 o 
   9   7   6        0.07        0.00      3.08 o 
  -4   8   6      158.87      150.24     10.37 o 
  -3   8   6        8.98        8.23      3.42 o 
  -2   8   6      163.10      174.65     10.29 o 
  -1   8   6       98.75       84.43      7.32 o 
   0   8   6      182.45      178.37     10.14 o 
   1   8   6      587.28      571.95     20.88 o 
   2   8   6      542.61      510.13     18.89 o 
   3   8   6       89.32       92.32      5.43 o 
   4   8   6        1.24        2.33      1.43 o 
   5   8   6        0.76        1.24      1.43 o 
   6   8   6      107.64       93.11      7.10 o 
   7   8   6       81.16       87.29      7.51 o 
   8   8   6      163.95      150.95     10.07 o 
  -3   9   6      120.65      121.13      9.50 o 
  -2   9   6       99.42      108.51      8.53 o 
  -1   9   6      195.72      215.55     12.09 o 
   0   9   6      128.91      121.99      8.86 o 
   1   9   6       40.79       43.83      5.78 o 
   2   9   6       35.28       42.44      5.45 o 
   3   9   6        9.38        9.46      3.19 o 
   4   9   6      157.80      177.10      6.70 o 
   5   9   6       83.52       74.25      4.40 o 
   6   9   6        6.19        2.03      2.63 o 
   7   9   6       38.85       33.47      5.48 o 
  -1  10   6      208.03      223.03     12.92 o 
   0  10   6       62.54       65.84      7.25 o 
   1  10   6        0.20        4.13      3.38 o 
   2  10   6       50.27       43.04      6.05 o 
   3  10   6      132.25      139.46      9.39 o 
   4  10   6      145.21      150.58      9.58 o 
   5  10   6       42.53       49.54      3.99 o 
   6  10   6       24.78       29.75      5.07 o 
   7  10   6       19.41       19.42      4.66 o 
   1  11   6       57.37       40.71      6.42 o 
   2  11   6       22.79       27.16      5.60 o 
   3  11   6       42.71       42.63      6.27 o 
   4  11   6      141.06      142.24      9.92 o 
   5  11   6      193.13      206.35     11.79 o 
  -5  -9   7      162.21      193.43     12.73 o 
  -4  -9   7      205.07      243.87     14.39 o 
  -3  -9   7        1.00        1.54      3.68 o 
  -2  -9   7       14.24        8.86      4.36 o 
  -1  -9   7       80.82       72.38      8.00 o 
  -6  -8   7       15.68       18.85      4.92 o 
  -5  -8   7      147.68      167.93     11.42 o 
  -4  -8   7      261.70      253.98     13.82 o 
  -3  -8   7      813.22      793.52     28.55 o 
  -2  -8   7        1.25        1.77      3.12 o 
  -1  -8   7       35.48       46.46      5.97 o 
   2  -8   7      138.53      131.98      8.79 o 
  -7  -7   7       31.47       32.83      6.08 o 
  -6  -7   7       59.82       61.56      7.44 o 
  -5  -7   7       75.09       64.19      7.17 o 
  -4  -7   7       32.42       36.28      5.52 o 
  -3  -7   7      238.20      240.00     12.36 o 
  -2  -7   7     1681.00     1636.35     49.05 o 
  -1  -7   7       48.07       56.68      5.86 o 
   0  -7   7       78.94       65.77      6.23 o 
   2  -7   7      214.48      219.20     11.04 o 
   3  -7   7      177.58      190.43     10.82 o 
   4  -7   7      139.50      135.70      9.43 o 
  -8  -6   7       19.73       21.71      5.33 o 
  -7  -6   7        3.12        4.54      3.38 o 
  -6  -6   7      239.26      242.60     13.30 o 
  -5  -6   7      236.68      201.47     11.46 o 
  -4  -6   7        0.91        0.19      2.44 o 
  -3  -6   7      136.43      125.82      8.30 o 
  -2  -6   7       20.21       17.62      3.87 o 
  -1  -6   7      485.12      481.70     17.88 o 
   0  -6   7      565.66      497.85     17.92 o 
   1  -6   7       42.59       51.04      5.03 o 
   3  -6   7      198.73      163.72      9.35 o 
   4  -6   7      163.79      189.04     10.74 o 
   5  -6   7      116.06      106.67      8.38 o 
  -8  -5   7       28.86       30.31      5.60 o 
  -7  -5   7       46.53       44.92      6.23 o 
  -6  -5   7      103.22       90.14      7.66 o 
  -5  -5   7      304.28      283.54     13.56 o 
  -4  -5   7      930.05      895.98     29.63 o 
  -3  -5   7       29.67       29.86      4.54 o 
  -2  -5   7      979.02      981.99     30.65 o 
  -1  -5   7        6.12        4.47      2.44 o 
   0  -5   7        9.99       13.60      2.89 o 
   1  -5   7      123.52      127.29      7.44 o 
   2  -5   7      143.82      120.30      6.99 o 
   4  -5   7      270.27      203.68     10.59 o 
   5  -5   7       47.39       47.96      5.93 o 
   6  -5   7       98.75       89.84      7.96 o 
  -8  -4   7       19.94       23.55      5.03 o 
  -7  -4   7       47.51       45.07      5.97 o 
  -6  -4   7      135.08      128.08      8.83 o 
  -5  -4   7      460.15      472.08     18.55 o 
  -4  -4   7     1215.53     1283.89     39.21 o 
  -3  -4   7      185.12      195.05      9.73 o 
  -2  -4   7      543.33      545.29     18.89 o 
  -1  -4   7      468.59      421.49     15.14 o 
   0  -4   7      242.87      273.88     10.82 o 
   1  -4   7      848.66      914.20     19.40 o 
   2  -4   7      155.64      165.79      8.19 o 
   3  -4   7       30.81       26.70      3.61 o 
   4  -4   7        0.11        0.00      1.99 o 
   5  -4   7       28.45       24.00      4.39 o 
   6  -4   7       32.29       30.16      5.18 o 
  -8  -3   7      268.29      244.40     13.22 o 
  -7  -3   7       11.19       15.02      4.13 o 
  -6  -3   7      384.45      362.22     15.47 o 
  -5  -3   7       52.55       52.09      5.60 o 
  -4  -3   7       63.79       55.59      5.48 o 
  -3  -3   7     1903.84     1839.99     52.28 o 
  -2  -3   7     1187.39     1133.35     33.69 o 
  -1  -3   7      963.83     1125.62     32.90 o 
   0  -3   7        5.50        2.82      1.54 o 
   1  -3   7      702.66      709.30     15.36 o 
   2  -3   7      756.63      800.28     24.64 o 
   3  -3   7      579.25      535.60     17.88 o 
   4  -3   7      325.27      284.36     11.53 o 
   5  -3   7      580.28      461.30     17.77 o 
   6  -3   7        0.52        1.88      2.52 o 
   7  -3   7       53.52       47.36      6.35 o 
  -8  -2   7       84.38       88.79      7.85 o 
  -7  -2   7      189.00      198.13     11.12 o 
  -6  -2   7        9.68        8.49      3.34 o 
  -5  -2   7       68.98       71.96      5.93 o 
  -4  -2   7       32.09       25.80      3.91 o 
  -3  -2   7      434.39      433.40     15.81 o 
  -2  -2   7     1301.00     1497.30     42.67 o 
  -1  -2   7     2377.50     2547.01     68.66 o 
   0  -2   7     1094.87     1139.81     32.26 o 
   1  -2   7       97.01      100.43      3.73 o 
   2  -2   7      271.66      311.10     11.83 o 
   3  -2   7      335.42      338.03     12.66 o 
   4  -2   7      299.65      266.18     10.93 o 
   5  -2   7      183.49      163.91      8.49 o 
   6  -2   7      701.92      626.23     22.57 o 
   7  -2   7       38.53       33.16      5.18 o 
  -8  -1   7        6.50        9.80      3.94 o 
  -7  -1   7      130.60      138.33      9.20 o 
  -6  -1   7      702.29      728.58     25.31 o 
  -5  -1   7        4.36        2.85      2.37 o 
  -4  -1   7        5.65        4.02      2.33 o 
  -3  -1   7      240.14      226.22      9.92 o 
  -2  -1   7      490.66      409.73     14.31 o 
  -1  -1   7     1414.51     1382.15     38.72 o 
   0  -1   7     1163.86     1269.77     25.17 o 
   1  -1   7      551.64      564.90     12.26 o 
   2  -1   7       40.04       36.02      3.64 o 
   3  -1   7       23.99       19.38      3.04 o 
   4  -1   7      167.68      150.88      7.74 o 
   5  -1   7      430.83      386.26     14.57 o 
   6  -1   7      328.26      330.80      9.73 o 
   7  -1   7       65.03       71.93      6.65 o 
   8  -1   7       42.12       42.63      5.93 o 
  -8   0   7      141.25      136.83      9.69 o 
  -7   0   7        4.09        2.67      2.89 o 
  -6   0   7       27.51       26.63      4.58 o 
  -5   0   7     1281.54     1280.77     39.06 o 
  -4   0   7      371.63      353.85     14.01 o 
  -3   0   7      265.16      221.00      9.80 o 
  -2   0   7      115.72      107.38      6.01 o 
  -1   0   7        6.11        5.90      1.80 o 
   0   0   7      748.74      732.23     15.35 o 
   1   0   7     2158.83     2291.80     42.99 o 
   2   0   7      782.91      778.86     15.73 o 
   3   0   7        3.88        4.51      1.95 o 
   4   0   7        0.98        0.83      1.88 o 
   5   0   7        5.53        8.56      2.74 o 
   6   0   7       97.93       90.18      6.61 o 
   7   0   7      472.72      465.87     14.20 o 
   8   0   7      224.29      219.95     11.91 o 
  -8   1   7      216.60      223.85     12.70 o 
  -7   1   7       87.82       90.93      7.77 o 
  -6   1   7       18.34       16.11      4.02 o 
  -5   1   7      144.03      139.80      8.41 o 
  -4   1   7      553.78      562.30     19.76 o 
  -3   1   7     1389.03     1471.05     42.48 o 
  -2   1   7     1194.42     1216.25     35.23 o 
  -1   1   7      192.37      176.13      5.29 o 
   0   1   7       48.68       64.01      2.87 o 
   1   1   7       58.51       69.64      2.89 o 
   2   1   7      759.38      886.50     17.80 o 
   3   1   7     1105.43     1056.09     30.87 o 
   4   1   7      695.63      677.12     21.71 o 
   5   1   7       76.81       73.73      5.67 o 
   6   1   7       11.88        9.43      3.15 o 
   7   1   7      160.07      173.12      6.66 o 
   8   1   7       73.21       87.38      5.06 o 
  -7   2   7      136.52      163.16     10.29 o 
  -6   2   7       72.82       80.79      7.02 o 
  -5   2   7       52.29       52.28      5.52 o 
  -4   2   7      273.93      280.42     12.28 o 
  -3   2   7      396.44      351.86     13.75 o 
  -2   2   7     1644.92     1575.52     90.44 o 
  -1   2   7     1259.00     1333.37     26.30 o 
   0   2   7       24.18       15.67      1.62 o 
   1   2   7       19.73       21.84      1.79 o 
   2   2   7       54.35       81.36      3.55 o 
   3   2   7      331.53      336.64     12.54 o 
   4   2   7      338.57      324.02     12.62 o 
   5   2   7      142.73      129.92      7.74 o 
   6   2   7       22.15       34.44      4.54 o 
   7   2   7       31.87       28.47      3.01 o 
   8   2   7      101.87       99.76      5.27 o 
   9   2   7      142.89      157.94     10.03 o 
  -7   3   7      235.04      234.45     12.92 o 
  -6   3   7      238.16      232.08     12.21 o 
  -5   3   7      753.59      777.48     26.63 o 
  -4   3   7        1.86        2.29      2.25 o 
  -3   3   7       56.09       58.52      5.37 o 
  -2   3   7       58.61       70.84      3.28 o 
  -1   3   7       50.69       38.10      2.43 o 
   0   3   7      791.95      817.67     17.08 o 
   1   3   7     2269.31     2465.48     46.46 o 
   2   3   7       30.10       19.75      1.79 o 
   3   3   7        7.78        2.52      1.77 o 
   4   3   7      261.61      240.49     10.55 o 
   5   3   7      396.12      373.23     14.61 o 
   6   3   7        2.32        3.00      2.48 o 
   7   3   7      124.31      113.14      5.24 o 
   8   3   7       23.00       22.95      4.69 o 
   9   3   7        4.24        5.60      3.61 o 
  -7   4   7       23.62       26.10      5.37 o 
  -6   4   7      225.40      246.28     13.15 o 
  -5   4   7      531.08      476.85     19.08 o 
  -4   4   7      708.02      655.71     23.17 o 
  -3   4   7      395.85      366.20     14.84 o 
  -2   4   7        0.50        2.33      2.14 o 
  -1   4   7        9.29       13.94      2.33 o 
   0   4   7       16.81       18.73      1.95 o 
   1   4   7      473.33      446.57     10.57 o 
   2   4   7     2662.79     2825.96     53.02 o 
   3   4   7      235.66      248.29      6.76 o 
   4   4   7       91.14       82.48      5.82 o 
   5   4   7        0.61        1.92      2.25 o 
   6   4   7      214.75      231.63     11.16 o 
   7   4   7      352.87      348.81     15.10 o 
   8   4   7      178.18      183.03     10.85 o 
   9   4   7       20.82       21.90      4.96 o 
  -6   5   7        0.61        0.00      2.85 o 
  -5   5   7      185.38      185.17     11.04 o 
  -4   5   7      402.71      368.64     16.00 o 
  -3   5   7      184.51      159.78      9.39 o 
  -2   5   7       21.47       22.84      4.02 o 
  -1   5   7      168.26      149.60      8.26 o 
   0   5   7       19.09       21.97      2.44 o 
   1   5   7      631.03      614.50     13.84 o 
   2   5   7     1845.19     1965.69     38.07 o 
   3   5   7      811.72      737.11     34.57 o 
   4   5   7      140.30      136.23      7.85 o 
   5   5   7       27.18       25.43      4.02 o 
   6   5   7        4.10        0.00      2.29 o 
   7   5   7      206.14      206.16     11.12 o 
   8   5   7      260.54      259.12     13.15 o 
   9   5   7       98.71      111.96      8.94 o 
  -5   6   7       81.61       70.57      7.25 o 
  -4   6   7       35.54       42.07      5.71 o 
  -2   6   7      242.10      238.88     11.68 o 
  -1   6   7        2.75        4.02      2.52 o 
   0   6   7       83.22       86.35      6.39 o 
   1   6   7        6.91        3.74      1.44 o 
   2   6   7      344.09      329.82     20.39 o 
   3   6   7      586.57      646.88     14.74 o 
   4   6   7      710.92      731.36     23.85 o 
   5   6   7       93.57      109.82      7.32 o 
   6   6   7        0.89        0.00      2.18 o 
   7   6   7        1.61        2.14      2.55 o 
   8   6   7      120.90      118.95      8.94 o 
  -4   7   7       15.56       13.11      4.02 o 
  -3   7   7       12.96        5.56      3.23 o 
  -2   7   7       18.89       14.84      4.09 o 
  -1   7   7        2.02        1.92      2.55 o 
   0   7   7      293.43      286.50     12.81 o 
   1   7   7      329.61      339.50     14.05 o 
   2   7   7      159.93      178.30      6.13 o 
   3   7   7       28.16       25.16      2.60 o 
   4   7   7      108.85      115.46      5.16 o 
   5   7   7      160.94      185.05      9.84 o 
   6   7   7      174.78      174.58      9.92 o 
   7   7   7       53.55       54.91      6.31 o 
   8   7   7       11.07        5.15      3.61 o 
  -4   8   7       58.66       62.87      7.36 o 
  -3   8   7       22.69       19.79      4.66 o 
  -2   8   7       52.44       47.51      6.16 o 
  -1   8   7       21.64       19.64      4.39 o 
   0   8   7       32.20       37.67      5.22 o 
   1   8   7      177.15      166.05      9.73 o 
   2   8   7      400.95      335.86     14.16 o 
   3   8   7       25.75       26.21      2.74 o 
   4   8   7        1.40        2.73      1.66 o 
   5   8   7       68.90       75.68      6.42 o 
   6   8   7      184.09      195.01     10.78 o 
   7   8   7       71.67       71.33      7.02 o 
   8   8   7        1.33        0.83      3.12 o 
  -2   9   7       54.21       58.86      7.06 o 
  -1   9   7       68.73       58.52      6.84 o 
   0   9   7        8.40        7.59      3.61 o 
   1   9   7      341.14      351.67     15.62 o 
   2   9   7      200.92      227.57     11.79 o 
   3   9   7      188.13      184.53     10.18 o 
   4   9   7       53.09       47.42      3.68 o 
   5   9   7        1.77        1.92      2.67 o 
   6   9   7       26.91       28.13      4.92 o 
   7   9   7       51.60       53.18      6.61 o 
  -1  10   7       26.74       22.95      5.33 o 
   0  10   7       73.08       63.78      7.29 o 
   1  10   7       30.19       33.92      5.82 o 
   2  10   7       12.96        5.75      3.53 o 
   3  10   7       97.71       95.29      7.77 o 
   4  10   7      243.57      254.46     12.73 o 
   5  10   7       92.90      107.80      7.89 o 
   6  10   7       11.55       16.60      4.32 o 
   2  11   7       99.43      100.73      8.79 o 
   3  11   7        4.90        4.92      3.68 o 
   4  11   7       36.32       30.76      5.41 o 
  -3  -9   8        2.42        2.40      3.83 o 
  -2  -9   8        3.24        3.57      3.91 o 
  -5  -8   8       70.77       78.46      8.60 o 
  -4  -8   8      114.52      114.67      9.35 o 
  -3  -8   8      253.03      249.06     13.45 o 
  -2  -8   8        3.53        0.56      3.23 o 
  -1  -8   8       58.91       62.72      6.99 o 
  -6  -7   8       22.34       26.52      5.71 o 
  -5  -7   8       72.04       70.84      7.74 o 
  -4  -7   8       67.58       86.76      8.26 o 
  -3  -7   8      678.38      705.59     25.69 o 
  -2  -7   8      400.21      434.15     17.92 o 
  -1  -7   8        0.48        2.44      2.78 o 
   2  -7   8       70.54       68.43      6.54 o 
   3  -7   8      339.70      317.00     14.72 o 
  -7  -6   8       47.17       47.25      6.84 o 
  -6  -6   8       78.56       69.64      7.55 o 
  -5  -6   8        9.42       10.33      4.13 o 
  -4  -6   8        4.85        6.91      3.31 o 
  -3  -6   8      209.75      195.05     11.04 o 
  -2  -6   8      631.90      614.62     22.12 o 
  -1  -6   8      801.48      763.43     25.58 o 
   1  -6   8        3.05        1.16      2.55 o 
   3  -6   8      174.94      155.72      9.35 o 
   4  -6   8      165.03      128.57      8.79 o 
  -7  -5   8       52.47       62.24      7.32 o 
  -6  -5   8      399.49      404.93     17.99 o 
  -5  -5   8      282.66      276.02     13.71 o 
  -4  -5   8        8.45        5.56      3.00 o 
  -3  -5   8       42.41       38.91      5.18 o 
  -2  -5   8       23.07       27.31      4.36 o 
  -1  -5   8      212.52      225.92     10.59 o 
   0  -5   8     2176.44     2080.11     58.10 o 
   1  -5   8      491.31      547.46     19.38 o 
   2  -5   8       12.41       15.55      3.53 o 
   3  -5   8      181.05      184.15      9.35 o 
   4  -5   8      208.14      197.11     10.63 o 
   5  -5   8      197.73      193.24     11.12 o 
  -8  -4   8        3.40        0.00      3.04 o 
  -7  -4   8        9.58        6.65      3.38 o 
  -6  -4   8       62.81       55.74      6.61 o 
  -5  -4   8      110.62      107.38      7.96 o 
  -4  -4   8      523.83      503.67     19.19 o 
  -3  -4   8      451.46      465.36     17.65 o 
  -2  -4   8      192.03      195.27      9.62 o 
  -1  -4   8       60.74       60.13      5.15 o 
   0  -4   8       59.05       69.03      5.15 o 
   1  -4   8     1337.93     1483.22     42.86 o 
   2  -4   8      771.34      768.76     24.79 o 
   3  -4   8       50.90       48.38      4.92 o 
   4  -4   8      152.51      148.66      8.38 o 
   5  -4   8       85.77       70.42      6.31 o 
   6  -4   8       78.27       88.30      7.66 o 
  -8  -3   8       72.45       86.50      8.56 o 
  -7  -3   8       10.90        9.35      3.61 o 
  -6  -3   8      134.86      110.84      8.15 o 
  -5  -3   8      124.52      130.44      8.49 o 
  -4  -3   8      264.81      255.33     12.09 o 
  -3  -3   8       82.13       70.01      5.71 o 
  -2  -3   8     1258.52     1218.42     36.24 o 
  -1  -3   8      217.61      240.87     10.25 o 
   0  -3   8      954.18     1035.18     21.85 o 
   1  -3   8       22.97       14.12      3.12 o 
   2  -3   8       33.28       27.87      3.91 o 
   3  -3   8       19.11       15.93      3.23 o 
   4  -3   8       27.53       20.09      3.68 o 
   5  -3   8       17.46       15.60      2.52 o 
   6  -3   8       23.02       23.78      4.58 o 
  -8  -2   8      233.35      217.06     12.70 o 
  -7  -2   8       98.57       95.70      8.00 o 
  -6  -2   8      121.21      126.69      8.79 o 
  -5  -2   8       70.31       59.38      6.01 o 
  -4  -2   8       42.30       40.90      4.81 o 
  -3  -2   8      240.31      244.32     10.97 o 
  -2  -2   8     2160.04     2242.07     62.05 o 
  -1  -2   8      997.25     1023.98     30.35 o 
   0  -2   8     1183.78     1274.18     25.85 o 
   1  -2   8      318.18      291.88      7.75 o 
   2  -2   8      118.56      123.72      7.06 o 
   3  -2   8      417.67      420.89     15.32 o 
   4  -2   8       59.78       63.70      5.37 o 
   5  -2   8      288.92      262.31     11.64 o 
   6  -2   8        7.62        6.36      2.08 o 
   7  -2   8       21.77       18.93      4.32 o 
  -8  -1   8       20.65       19.16      5.03 o 
  -7  -1   8      373.08      356.78     16.53 o 
  -6  -1   8      783.17      765.50     26.74 o 
  -5  -1   8      132.91      144.23      8.79 o 
  -4  -1   8      502.93      529.02     19.19 o 
  -3  -1   8       44.01       48.75      4.85 o 
  -2  -1   8       89.57       71.10      5.26 o 
  -1  -1   8     2389.58     2443.01     66.07 o 
   0  -1   8     2690.52     2866.00     76.10 o 
   1  -1   8     1269.23     1390.05     27.44 o 
   2  -1   8      107.08       85.49      5.86 o 
   3  -1   8      358.14      364.10     13.86 o 
   4  -1   8      715.46      717.72     23.29 o 
   5  -1   8      420.39      393.02     15.17 o 
   6  -1   8      272.72      252.66     11.61 o 
   7  -1   8      207.30      181.26     11.66 o 
  -8   0   8       40.22       41.84      6.46 o 
  -7   0   8      109.17      116.51      8.75 o 
  -6   0   8      406.73      449.92     18.52 o 
  -5   0   8      186.41      190.54     10.37 o 
  -4   0   8        7.97       13.37      3.34 o 
  -3   0   8       18.27       18.97      3.42 o 
  -2   0   8        1.74        4.51      2.10 o 
  -1   0   8      359.06      312.03     10.80 o 
   0   0   8     1510.56     1556.09     56.45 o 
   1   0   8      783.94      771.46     16.24 o 
   2   0   8      457.28      419.16     14.91 o 
   3   0   8       55.62       52.62      4.73 o 
   4   0   8       58.68       54.72      4.96 o 
   5   0   8      243.77      223.93     10.52 o 
   6   0   8       96.97       84.92      6.65 o 
   7   0   8       42.13       43.74      5.01 o 
   8   0   8      165.63      157.38      6.86 o 
  -7   1   8       24.55       32.98      5.63 o 
  -6   1   8        0.31        0.00      2.29 o 
  -5   1   8      177.07      184.00     10.10 o 
  -4   1   8      323.74      358.99     14.72 o 
  -3   1   8        3.68       10.74      2.89 o 
  -2   1   8      355.71      387.06      9.77 o 
  -1   1   8      158.97      165.87      8.71 o 
   0   1   8      310.54      295.20      7.70 o 
   1   1   8      742.68      745.80     56.08 o 
   2   1   8      328.27      322.63     12.32 o 
   3   1   8      411.88      384.91     14.23 o 
   4   1   8       34.83       36.81      4.32 o 
   5   1   8       41.17       32.79      4.28 o 
   6   1   8      120.37      112.68      7.55 o 
   7   1   8      158.83      161.33      7.02 o 
   8   1   8      149.13      157.16      8.77 o 
  -7   2   8      158.76      166.05     10.85 o 
  -6   2   8       85.67       83.91      7.44 o 
  -5   2   8      122.29      106.74      7.70 o 
  -4   2   8        0.92        0.08      2.33 o 
  -3   2   8     1943.38     1889.02     37.00 o 
  -2   2   8     1074.42     1021.64     23.59 o 
  -1   2   8      310.73      292.75      7.82 o 
   0   2   8       10.15       15.42      1.79 o 
   1   2   8        0.47        1.63      1.18 o 
   2   2   8      432.39      435.51     10.16 o 
   3   2   8     1204.26     1285.92     37.22 o 
   4   2   8     1333.97     1297.60     38.01 o 
   5   2   8       34.62       38.35      4.62 o 
   6   2   8       34.37       26.82      4.32 o 
   7   2   8        9.99       12.04      2.31 o 
   8   2   8       22.51       18.72      2.89 o 
  -7   3   8      122.73      121.69      9.58 o 
  -6   3   8      236.81      237.49     12.85 o 
  -5   3   8      105.07       94.95      7.47 o 
  -4   3   8      151.15      135.55      8.56 o 
  -3   3   8       33.11       25.65      4.06 o 
  -2   3   8      858.74      917.51     26.74 o 
  -1   3   8      514.50      511.59     13.22 o 
   0   3   8      224.56      221.47     10.22 o 
   1   3   8        5.16        2.51      1.21 o 
   2   3   8      140.11      134.77      4.61 o 
   3   3   8      148.07      158.95      8.19 o 
   4   3   8      789.83      742.44     24.00 o 
   5   3   8      198.11      192.19      9.84 o 
   6   3   8       51.98       45.00      5.33 o 
   7   3   8       30.58       34.40      5.11 o 
   8   3   8        0.72        0.00      2.89 o 
  -6   4   8      277.12      314.67     15.62 o 
  -5   4   8      382.06      391.29     17.05 o 
  -4   4   8       90.37       96.23      7.44 o 
  -3   4   8       97.44       81.95      6.72 o 
  -2   4   8      257.79      294.16     12.62 o 
  -1   4   8       99.69       91.44      8.49 o 
   0   4   8      309.23      315.21      8.41 o 
   1   4   8     1700.15     1886.58     36.65 o 
   2   4   8      459.40      482.66     11.40 o 
   3   4   8       63.09       63.59      5.18 o 
   4   4   8        7.43        8.23      2.85 o 
   5   4   8       45.68       59.38      5.48 o 
   6   4   8       41.35       51.27      5.75 o 
   7   4   8       77.21       93.64      7.55 o 
   8   4   8      118.85      110.16      8.53 o 
  -6   5   8       10.42        9.50      4.06 o 
  -5   5   8      302.67      269.41     13.86 o 
  -4   5   8      406.44      367.22     16.19 o 
  -3   5   8      804.67      748.86     26.03 o 
  -2   5   8        1.00        6.05      2.89 o 
  -1   5   8       12.08       11.72      3.19 o 
   0   5   8       28.77       25.59      2.39 o 
   1   5   8      186.12      160.30      5.59 o 
   2   5   8     1229.02     1282.66     26.05 o 
   3   5   8      809.43      828.20     17.91 o 
   4   5   8       11.55       12.54      3.12 o 
   5   5   8       12.64       11.68      3.31 o 
   6   5   8       51.46       35.27      5.07 o 
   7   5   8      224.37      228.51     12.06 o 
   8   5   8      106.49      120.08      9.01 o 
  -5   6   8       27.56       23.17      5.15 o 
  -4   6   8      234.21      230.76     12.58 o 
  -2   6   8      375.10      376.08     15.89 o 
  -1   6   8      218.11      211.91     10.70 o 
   0   6   8        3.60        5.75      2.74 o 
   1   6   8       47.03       49.54      6.29 o 
   2   6   8        2.53        4.23      1.61 o 
   3   6   8      105.24       95.91      4.36 o 
   4   6   8      344.89      325.04     13.52 o 
   5   6   8       49.02       54.80      5.71 o 
   6   6   8        0.70        0.34      2.37 o 
   7   6   8        6.37        9.20      3.68 o 
   8   6   8       89.29      103.93      8.49 o 
  -4   7   8        8.46        7.89      3.72 o 
  -3   7   8       87.47       88.56      7.96 o 
  -2   7   8      170.50      173.90     10.44 o 
  -1   7   8      180.14      186.33     10.55 o 
   0   7   8       10.02       14.16      3.68 o 
   1   7   8      179.10      203.57     10.44 o 
   2   7   8        2.29        1.93      2.37 o 
   3   7   8       57.37       57.40      3.69 o 
   4   7   8      350.08      367.22     14.80 o 
   5   7   8      259.21      296.46     13.41 o 
   6   7   8       77.84       81.24      7.02 o 
   7   7   8       10.70        9.50      3.87 o 
   8   7   8        0.06        0.00      2.70 o 
  -3   8   8       79.21       82.14      8.11 o 
  -2   8   8       10.46       14.16      4.36 o 
  -1   8   8       50.57       56.64      6.54 o 
   0   8   8      268.10      254.99     12.77 o 
   1   8   8      109.83      107.72      7.93 o 
   2   8   8       76.81       90.10      6.99 o 
   3   8   8        1.12        0.84      1.56 o 
   4   8   8       42.10       35.79      4.66 o 
   5   8   8      222.56      235.46     11.64 o 
   6   8   8      341.62      311.33     14.42 o 
   7   8   8       56.71       50.97      6.31 o 
  -2   9   8       26.00       25.39      5.63 o 
  -1   9   8        6.99        8.30      4.09 o 
   0   9   8       37.49       40.98      6.05 o 
   1   9   8        2.33        4.96      3.31 o 
   2   9   8       29.12       35.61      5.33 o 
   3   9   8       74.58       67.31      6.23 o 
   4   9   8       38.98       44.84      5.43 o 
   5   9   8        6.65        8.41      3.31 o 
   6   9   8       48.24       58.44      6.39 o 
   7   9   8       63.75       62.39      6.95 o 
   0  10   8        4.07        5.48      3.72 o 
   1  10   8        2.73        0.68      3.08 o 
   2  10   8        8.02        6.54      3.79 o 
   3  10   8       12.53       23.25      4.85 o 
   4  10   8      125.48      118.91      8.68 o 
   5  10   8       31.02       32.68      5.07 o 
  -4  -8   9      121.30      141.94     10.82 o 
  -3  -8   9       42.87       38.99      6.27 o 
  -2  -8   9       39.34       33.73      5.90 o 
  -5  -7   9      161.36      175.85     11.79 o 
  -4  -7   9      154.01      155.53     10.63 o 
  -3  -7   9      364.85      375.97     17.13 o 
  -2  -7   9       75.26       77.67      7.32 o 
   0  -7   9       71.45       98.52      8.04 o 
  -6  -6   9        7.20       13.18      4.58 o 
  -5  -6   9        2.86        6.46      3.68 o 
  -4  -6   9       81.85       82.33      7.51 o 
  -3  -6   9       89.48       89.28      7.81 o 
  -2  -6   9      279.11      290.30     13.71 o 
  -1  -6   9      142.03      141.11      8.75 o 
   0  -6   9       29.12       31.32      5.11 o 
   1  -6   9       42.53       38.57      5.26 o 
   2  -6   9       78.52       87.96      7.02 o 
  -7  -5   9       91.27       94.54      8.83 o 
  -6  -5   9      172.21      178.78     11.61 o 
  -5  -5   9        2.10        1.39      3.23 o 
  -4  -5   9        2.28        2.07      2.74 o 
  -3  -5   9      271.77      272.31     13.11 o 
  -2  -5   9       30.31       35.76      5.03 o 
  -1  -5   9      816.43      852.75     27.72 o 
   0  -5   9      380.28      410.86     16.71 o 
   1  -5   9      287.26      280.76     12.88 o 
   2  -5   9       28.81       30.12      4.66 o 
   3  -5   9      309.80      315.24     13.67 o 
   4  -5   9      139.66      122.29      8.41 o 
  -7  -4   9       79.01       77.22      8.04 o 
  -6  -4   9      427.06      389.60     17.43 o 
  -5  -4   9      392.68      363.54     16.30 o 
  -4  -4   9      149.60      137.43      9.09 o 
  -3  -4   9       19.92       11.79      3.49 o 
  -2  -4   9       22.76       12.96      3.38 o 
  -1  -4   9       54.37       38.35      4.47 o 
   0  -4   9     1386.13     1373.88     41.09 o 
   1  -4   9     1332.49     1348.49     40.38 o 
   2  -4   9       24.63       21.78      4.17 o 
   3  -4   9      120.99      119.40      7.62 o 
   4  -4   9      305.91      294.01     13.11 o 
   5  -4   9      186.08      173.79     10.29 o 
  -7  -3   9        0.02        0.19      2.82 o 
  -6  -3   9        3.03        0.00      2.82 o 
  -5  -3   9      121.98      126.91      8.75 o 
  -4  -3   9      404.40      434.64     17.47 o 
  -3  -3   9      114.69      114.71      7.66 o 
  -2  -3   9       17.16       21.60      3.79 o 
  -1  -3   9       16.07       12.06      2.85 o 
   0  -3   9        9.84        8.14      1.83 o 
   1  -3   9      570.52      592.95     20.81 o 
   2  -3   9     1319.24     1295.23     38.65 o 
   3  -3   9      219.26      217.39     10.55 o 
   4  -3   9        1.17        0.00      2.22 o 
   5  -3   9       25.01       23.29      4.21 o 
   6  -3   9       75.77       80.19      6.91 o 
  -7  -2   9      143.88      136.57      9.99 o 
  -6  -2   9       68.33       76.51      7.47 o 
  -5  -2   9        2.06        5.82      3.23 o 
  -4  -2   9        1.48        4.39      2.63 o 
  -3  -2   9       44.75       41.32      4.69 o 
  -2  -2   9      579.87      557.38     19.19 o 
  -1  -2   9     1766.59     1691.94     47.74 o 
   0  -2   9      198.64      208.27      8.36 o 
   1  -2   9        1.92        3.98      2.52 o 
   2  -2   9       74.59       83.72      6.23 o 
   3  -2   9      481.24      491.28     17.84 o 
   4  -2   9      688.75      623.22     21.45 o 
   5  -2   9      332.46      290.90     12.88 o 
   6  -2   9       13.56       13.58      4.49 o 
  -7  -1   9      346.70      363.09     17.09 o 
  -6  -1   9      175.34      166.31     10.44 o 
  -5  -1   9       49.38       50.37      5.93 o 
  -4  -1   9      313.85      268.66     12.39 o 
  -3  -1   9      221.24      222.99     10.63 o 
  -2  -1   9      827.83      777.74     24.79 o 
  -1  -1   9      361.43      357.03     25.99 o 
   0  -1   9     2140.95     2174.44     41.99 o 
   1  -1   9       71.51       65.77      5.37 o 
   2  -1   9      598.31      578.60     19.91 o 
   3  -1   9       63.21       64.30      5.71 o 
   4  -1   9      146.30      149.19      8.49 o 
   5  -1   9       41.62       36.81      4.77 o 
   6  -1   9       29.22       26.97      4.47 o 
   7  -1   9       35.94       27.75      4.86 o 
  -7   0   9       88.59       82.37      8.15 o 
  -6   0   9      640.86      654.70     24.45 o 
  -5   0   9       96.91      102.99      7.81 o 
  -4   0   9       32.87       42.70      5.18 o 
  -3   0   9        0.58        2.52      2.52 o 
  -2   0   9        2.45        5.63      2.52 o 
  -1   0   9      316.28      300.90      8.31 o 
   0   0   9     1828.22     2060.13     39.86 o 
   1   0   9      797.81      825.18     25.80 o 
   2   0   9      236.84      230.24     10.33 o 
   3   0   9      117.79      118.84      7.36 o 
   4   0   9      117.36      108.43      7.14 o 
   5   0   9      186.34      173.56      9.43 o 
   6   0   9       19.90       21.22      4.28 o 
   7   0   9       77.40       75.43      4.79 o 
  -7   1   9        6.65        4.85      3.68 o 
  -6   1   9       19.20       20.06      4.62 o 
  -5   1   9      443.36      431.52     17.73 o 
  -4   1   9      454.65      435.28     17.16 o 
  -3   1   9      591.49      613.16     21.26 o 
  -2   1   9      929.18      940.64     20.39 o 
  -1   1   9      162.48      153.95      8.08 o 
   0   1   9       73.39       68.77      5.93 o 
   1   1   9      564.08      611.09     20.56 o 
   2   1   9     1775.51     1869.74     52.13 o 
   3   1   9     1083.61     1143.04     34.18 o 
   4   1   9       41.32       43.12      4.88 o 
   5   1   9       61.50       57.73      5.60 o 
   6   1   9      288.52      290.48     13.22 o 
   7   1   9       60.34       60.55      6.35 o 
   8   1   9      104.21       95.76      5.43 o 
  -7   2   9       86.25       89.02      8.23 o 
  -6   2   9       34.57       41.58      6.08 o 
  -5   2   9        8.83        9.99      3.87 o 
  -4   2   9      609.63      617.81     22.27 o 
  -3   2   9      501.12      490.61     12.12 o 
  -2   2   9      320.15      281.01      8.03 o 
  -1   2   9       13.56       13.24      1.90 o 
   0   2   9       21.46       29.40      2.42 o 
   1   2   9      241.52      232.34      6.70 o 
   2   2   9      570.47      526.77     18.18 o 
   3   2   9      752.27      754.75     24.34 o 
   4   2   9      769.90      703.64     23.40 o 
   5   2   9       68.68       74.25      6.20 o 
   6   2   9       67.99       58.93      6.05 o 
   7   2   9      135.10      129.96      8.86 o 
   8   2   9       40.66       38.75      3.87 o 
  -6   3   9       84.72       85.11      7.96 o 
  -5   3   9       42.80       46.80      6.12 o 
  -4   3   9       10.50       12.06      3.72 o 
  -3   3   9      739.83      725.46     24.75 o 
  -2   3   9      335.85      357.52     12.32 o 
  -1   3   9        4.19        4.88      1.54 o 
   0   3   9       20.42       26.12      3.15 o 
   1   3   9       52.18       61.82      3.32 o 
   2   3   9       80.00       92.43      6.16 o 
   3   3   9      517.14      542.58     18.89 o 
   4   3   9      359.69      376.46     14.87 o 
   5   3   9       17.88       16.26      3.72 o 
   6   3   9       19.70       23.85      4.51 o 
   7   3   9        7.22       11.19      3.83 o 
   8   3   9       18.08       24.23      5.07 o 
  -6   4   9       46.92       33.92      6.01 o 
  -5   4   9      347.18      324.44     15.47 o 
  -4   4   9       59.05       47.89      5.93 o 
  -3   4   9      234.32      233.17     11.68 o 
  -2   4   9        2.12        2.85      2.48 o 
  -1   4   9      415.29      415.10     14.18 o 
   0   4   9      349.27      346.42     11.66 o 
   1   4   9      328.10      323.10      8.76 o 
   2   4   9       91.64      100.74      4.27 o 
   3   4   9       14.27       11.49      3.04 o 
   4   4   9      211.76      204.85     10.22 o 
   5   4   9      120.43      123.87      8.04 o 
   6   4   9      231.98      222.88     11.76 o 
   7   4   9       56.17       47.14      6.05 o 
   8   4   9       11.61       19.87      4.88 o 
  -5   5   9      200.89      201.32     12.02 o 
  -4   5   9      402.77      395.88     17.43 o 
  -3   5   9       44.86       35.68      5.26 o 
  -2   5   9      374.82      311.86     14.05 o 
  -1   5   9      112.28       99.72      7.17 o 
   0   5   9      376.40      388.90     17.65 o 
   1   5   9      829.78      839.71     18.44 o 
   2   5   9      348.34      311.69     26.22 o 
   3   5   9        5.49        4.17      2.29 o 
   4   5   9       68.26       53.97      5.37 o 
   5   5   9       20.71       28.39      4.69 o 
   6   5   9      225.17      218.29     11.61 o 
   7   5   9      161.51      161.84     10.25 o 
   8   5   9      123.81      120.75      9.20 o 
  -4   6   9      238.77      262.88     14.20 o 
  -3   6   9      456.92      454.39     19.01 o 
  -2   6   9       24.68       28.85      4.85 o 
  -1   6   9       28.53       24.90      4.51 o 
   0   6   9       26.90       39.55      4.96 o 
   1   6   9      162.99      178.04      6.95 o 
   2   6   9      209.71      204.72      6.84 o 
   3   6   9      516.63      511.11     18.25 o 
   4   6   9       79.94       78.35      6.46 o 
   5   6   9       32.55       26.59      4.66 o 
   6   6   9        9.00        5.75      3.19 o 
   7   6   9       82.25       82.59      7.55 o 
   8   6   9       45.18       43.01      6.42 o 
  -3   7   9      110.79      105.80      8.64 o 
  -2   7   9      276.51      264.98     13.63 o 
  -1   7   9      367.54      379.01     16.45 o 
   0   7   9       12.77       13.86      3.76 o 
   1   7   9       19.23       19.27      3.98 o 
   2   7   9        1.07        0.29      1.57 o 
   3   7   9        9.03        8.71      3.08 o 
   4   7   9      269.39      283.84     12.81 o 
   5   7   9      253.27      282.63     13.22 o 
   6   7   9       47.57       52.25      6.23 o 
   7   7   9        4.21        5.11      3.68 o 
  -2   8   9       78.44       93.15      8.23 o 
  -1   8   9      358.95      382.43     17.16 o 
   0   8   9      252.28      257.28     13.00 o 
   1   8   9      198.96      203.76     11.04 o 
   2   8   9        7.23       10.25      3.57 o 
   3   8   9       16.72       18.07      4.62 o 
   4   8   9        1.41        3.27      2.67 o 
   5   8   9       90.54      118.73      8.30 o 
   6   8   9      117.57      135.29      9.24 o 
   7   8   9       22.95       20.58      5.07 o 
  -1   9   9       29.01       44.13      6.54 o 
   0   9   9      199.36      211.83     12.17 o 
   1   9   9      153.90      162.44     10.52 o 
   2   9   9        1.20        0.00      2.82 o 
   3   9   9       25.40       31.17      5.07 o 
   5   9   9       15.82       22.80      4.66 o 
   6   9   9      118.21      109.41      8.53 o 
   1  10   9        8.65        8.75      4.09 o 
   2  10   9       31.82       34.59      5.86 o 
   3  10   9       60.71       66.33      7.14 o 
  -4  -7  10      206.46      222.35     13.07 o 
  -3  -7  10       74.29       80.53      8.15 o 
  -2  -7  10        0.25        0.00      2.70 o 
   0  -7  10      123.65      134.65      9.73 o 
   1  -7  10      123.76      135.89      9.84 o 
  -5  -6  10       32.41       32.86      6.20 o 
  -4  -6  10      292.03      292.32     14.87 o 
  -3  -6  10      296.62      309.41     14.95 o 
  -2  -6  10      207.45      222.09     11.94 o 
   0  -6  10       14.18       11.19      4.02 o 
   1  -6  10       30.86       46.72      6.16 o 
   2  -6  10       48.26       48.00      6.23 o 
  -6  -5  10       85.27       73.50      8.08 o 
  -5  -5  10       37.58       40.79      6.35 o 
  -4  -5  10       57.34       56.60      6.76 o 
  -3  -5  10      283.11      285.34     13.67 o 
  -2  -5  10      229.59      231.52     11.79 o 
   0  -5  10      272.97      269.19     13.33 o 
   1  -5  10      119.26      134.39      9.24 o 
   2  -5  10       43.83       47.32      5.78 o 
   3  -5  10      193.16      194.37     10.85 o 
  -6  -4  10      593.78      526.92     21.67 o 
  -5  -4  10      198.65      188.85     11.31 o 
  -4  -4  10       66.17       65.05      6.72 o 
  -3  -4  10       43.54       51.23      5.97 o 
  -2  -4  10       69.02       69.86      6.27 o 
  -1  -4  10       29.57       31.14      4.36 o 
   0  -4  10      727.15      779.62     26.63 o 
   1  -4  10      520.80      573.83     21.30 o 
   2  -4  10      168.58      168.12      9.84 o 
   3  -4  10      147.55      149.49      9.09 o 
   4  -4  10       76.80       94.01      7.66 o 
   5  -4  10      170.44      151.06      9.73 o 
  -6  -3  10      133.81      130.89      9.88 o 
  -5  -3  10      329.38      309.19     14.84 o 
  -4  -3  10       93.99       88.15      7.10 o 
  -3  -3  10       28.35       25.43      4.39 o 
  -2  -3  10       22.81       23.44      3.98 o 
  -1  -3  10      206.15      208.87      9.92 o 
   0  -3  10       84.77      104.23      7.51 o 
   1  -3  10     1045.13     1110.59     34.89 o 
   2  -3  10      122.93      139.16      8.90 o 
   3  -3  10       95.79       99.38      7.47 o 
   4  -3  10       18.78       24.38      4.66 o 
   5  -3  10       77.40       64.86      6.31 o 
  -7  -2  10       45.47       49.05      6.91 o 
  -6  -2  10       25.61       28.43      5.71 o 
  -5  -2  10       73.34       69.18      6.95 o 
  -4  -2  10      582.94      554.38     20.92 o 
  -3  -2  10      482.83      415.78     16.38 o 
  -2  -2  10       32.32       21.45      3.72 o 
  -1  -2  10       15.58       15.94      2.72 o 
   0  -2  10        1.27        4.02      2.59 o 
   1  -2  10       11.05        9.95      3.34 o 
   2  -2  10      907.67      884.30     28.73 o 
   3  -2  10      436.98      421.49     16.71 o 
   4  -2  10        8.92        8.68      3.49 o 
   5  -2  10       10.45        4.39      3.12 o 
   6  -2  10      109.58      102.57      7.81 o 
  -7  -1  10      167.67      155.12     11.04 o 
  -6  -1  10      125.68      120.49      9.24 o 
  -5  -1  10        6.90        6.69      3.49 o 
  -4  -1  10       17.47       12.92      3.64 o 
  -3  -1  10      209.31      215.37     10.78 o 
  -2  -1  10      502.23      454.32     16.68 o 
  -1  -1  10      498.66      464.80     12.85 o 
   0  -1  10        1.10        4.06      1.60 o 
   1  -1  10       27.06       27.61      4.28 o 
   2  -1  10       72.50       73.73      6.31 o 
   3  -1  10      493.30      449.55     17.35 o 
   4  -1  10      967.25      878.81     28.62 o 
   5  -1  10      449.17      421.23     16.98 o 
   6  -1  10        1.56        0.00      2.44 o 
  -6   0  10      174.33      175.89     11.12 o 
  -5   0  10      224.57      193.39     11.19 o 
  -4   0  10       51.56       60.36      6.31 o 
  -3   0  10        0.11        1.16      2.52 o 
  -2   0  10        9.88        5.97      2.50 o 
  -1   0  10       62.04       69.00      3.81 o 
   0   0  10      355.01      362.75      9.65 o 
   1   0  10     1080.22     1215.19     36.36 o 
   2   0  10      240.94      224.57     10.67 o 
   3   0  10        0.92        2.52      2.52 o 
   4   0  10      153.38      154.14      9.01 o 
   5   0  10      181.83      185.13     10.33 o 
   6   0  10      295.68      261.11     12.62 o 
   7   0  10       68.18       62.69      6.69 o 
  -6   1  10      140.68      153.81     10.59 o 
  -5   1  10      333.29      361.77     16.19 o 
  -4   1  10       88.35       89.20      7.17 o 
  -3   1  10      137.17      146.16      5.76 o 
  -2   1  10      113.53       97.65      8.75 o 
  -1   1  10      199.89      192.55      8.81 o 
   0   1  10      562.47      554.00     13.13 o 
   1   1  10      166.16      167.25      8.68 o 
   2   1  10     1239.19     1237.73     36.96 o 
   3   1  10       58.96       52.55      5.41 o 
   4   1  10       34.42       31.02      4.58 o 
   5   1  10       45.26       38.12      5.18 o 
   6   1  10       45.93       46.46      5.71 o 
   7   1  10       20.29       24.38      4.92 o 
  -6   2  10       19.82       25.92      5.45 o 
  -5   2  10       29.93       29.22      5.45 o 
  -4   2  10      731.19      740.82     25.99 o 
  -3   2  10      543.15      511.71     14.65 o 
  -2   2  10      146.13      145.76      5.57 o 
  -1   2  10       38.55       52.66      6.33 o 
   0   2  10       12.02       14.72      2.09 o 
   1   2  10      160.85      149.45      8.00 o 
   2   2  10      895.02      969.97     30.16 o 
   3   2  10     1325.48     1234.76     37.07 o 
   4   2  10      237.32      235.84     11.38 o 
   5   2  10       39.09       39.32      5.15 o 
   6   2  10      151.05      139.76      9.16 o 
   7   2  10       48.67       37.00      5.52 o 
  -6   3  10       88.75       78.46      8.19 o 
  -5   3  10       14.98       14.46      4.36 o 
  -4   3  10       43.05       38.42      5.71 o 
  -3   3  10      821.74      827.54     27.94 o 
  -2   3  10      408.58      386.84     10.38 o 
  -1   3  10      305.54      316.42      9.30 o 
   0   3  10      196.55      208.18      6.71 o 
   1   3  10      170.99      170.71      5.88 o 
   2   3  10       39.95       41.13      4.58 o 
   3   3  10      392.99      366.24     14.65 o 
   4   3  10     1106.05     1053.73     32.98 o 
   5   3  10      168.70      155.16      9.35 o 
   6   3  10        4.71        0.90      2.97 o 
   7   3  10       29.98       35.31      5.71 o 
  -5   4  10      116.93      115.23      9.13 o 
  -4   4  10       42.78       53.56      6.42 o 
  -3   4  10       11.12       10.18      3.57 o 
  -2   4  10      403.18      400.23     16.23 o 
  -1   4  10       54.92       58.77      3.66 o 
   0   4  10      237.49      242.89      7.58 o 
   1   4  10      154.58      138.45      5.36 o 
   2   4  10       12.07       14.54      3.19 o 
   3   4  10      237.93      236.47     11.16 o 
   4   4  10       98.43       86.72      6.72 o 
   5   4  10       73.08       81.92      6.84 o 
   6   4  10      129.90      126.16      8.94 o 
   7   4  10      108.08      105.99      8.41 o 
  -4   5  10       80.77       85.60      7.85 o 
  -3   5  10       42.23       46.20      6.05 o 
  -2   5  10       40.63       34.14      5.15 o 
  -1   5  10      339.61      358.73     15.17 o 
   0   5  10      220.39      244.57      8.58 o 
   1   5  10      295.31      308.58      8.94 o 
   2   5  10       89.48       92.36      6.46 o 
   3   5  10        9.51        8.15      2.89 o 
   4   5  10       44.29       37.41      5.07 o 
   5   5  10       50.07       53.75      5.93 o 
   6   5  10      114.67      132.47      9.05 o 
   7   5  10       65.29       63.02      7.06 o 
  -4   6  10       65.45       66.78      7.74 o 
  -3   6  10      237.63      222.80     12.58 o 
  -2   6  10       45.58       36.43      5.52 o 
  -1   6  10      290.92      295.29     13.71 o 
   0   6  10       66.27       61.97      6.01 o 
   1   6  10      313.81      315.95      9.22 o 
   2   6  10      212.28      215.04      7.29 o 
   3   6  10       27.12       27.68      4.32 o 
   4   6  10       28.63       33.43      4.85 o 
   5   6  10        3.04        0.23      2.63 o 
   6   6  10       83.17       96.98      7.77 o 
   7   6  10      111.11      112.83      8.83 o 
  -3   7  10      151.46      150.65     10.52 o 
  -2   7  10      258.28      267.76     13.86 o 
  -1   7  10        9.07        9.84      3.87 o 
   0   7  10      264.34      282.37     13.56 o 
   1   7  10       65.97       72.98      6.65 o 
   2   7  10       47.01       52.99      3.80 o 
   3   7  10      209.82      222.01     10.97 o 
   4   7  10       46.82       49.17      5.67 o 
   5   7  10        0.88        1.39      2.93 o 
   6   7  10       29.73       33.43      5.56 o 
   7   7  10       11.75        9.80      4.17 o 
  -2   8  10      104.97      128.38      9.99 o 
  -1   8  10      332.94      370.26     17.01 o 
   0   8  10       45.06       48.41      6.16 o 
   1   8  10        4.13        7.02      3.38 o 
   2   8  10        3.06        0.00      2.59 o 
   4   8  10       90.17       95.96      7.51 o 
   5   8  10      233.31      235.27     12.28 o 
   6   8  10       48.90       39.02      5.93 o 
   0   9  10      271.47      257.17     14.01 o 
   1   9  10      143.08      152.19     10.40 o 
   2   9  10        7.02        7.62      3.72 o 
   5   9  10       13.34       14.39      4.36 o 
  -4  -6  11      264.04      287.93     15.17 o 
  -3  -6  11       66.71       64.49      7.25 o 
  -1  -6  11       25.86       29.33      5.41 o 
   0  -6  11      166.51      180.96     11.19 o 
   1  -6  11       19.50       23.96      5.41 o 
  -5  -5  11        1.44        1.92      3.31 o 
  -4  -5  11       45.79       50.25      6.76 o 
  -3  -5  11      140.69      169.58     10.70 o 
  -2  -5  11      195.00      217.13     11.46 o 
  -1  -5  11       25.13       29.03      5.26 o 
   0  -5  11       16.53       21.26      4.73 o 
   1  -5  11       17.68       25.47      5.37 o 
   2  -5  11       69.20       73.05      7.51 o 
   3  -5  11      133.34      139.80      9.43 o 
  -5  -4  11       75.52       81.77      8.08 o 
  -4  -4  11        4.70        4.69      3.46 o 
  -3  -4  11      133.20      127.21      8.90 o 
  -2  -4  11      295.19      279.70     13.15 o 
  -1  -4  11      414.24      407.78     17.35 o 
   0  -4  11      573.63      578.56     21.90 o 
   1  -4  11      126.95      140.77      9.80 o 
   2  -4  11        0.98        2.07      3.12 o 
   3  -4  11       67.57       81.50      7.55 o 
   4  -4  11      104.25       99.76      8.15 o 
  -6  -3  11      188.28      190.05     12.06 o 
  -5  -3  11      351.64      342.09     16.15 o 
  -4  -3  11       43.34       44.96      5.86 o 
  -3  -3  11       15.43       13.45      3.72 o 
  -2  -3  11       97.26       91.80      6.87 o 
  -1  -3  11      198.82      209.73     11.31 o 
   0  -3  11      627.16      661.12     23.85 o 
   1  -3  11      338.60      387.61     16.68 o 
   2  -3  11      209.46      219.80     11.94 o 
   3  -3  11        2.09        3.04      3.12 o 
   4  -3  11       33.30       37.56      5.63 o 
  -6  -2  11       32.69       32.26      5.97 o 
  -5  -2  11      143.15      146.26     10.03 o 
  -4  -2  11      483.24      441.28     18.25 o 
  -3  -2  11      172.88      192.23     10.40 o 
  -2  -2  11      321.51      323.65     13.63 o 
  -1  -2  11       59.84       62.59      4.04 o 
   0  -2  11       47.97       51.87      5.86 o 
   1  -2  11       19.74       15.74      4.02 o 
   2  -2  11      238.21      251.42     12.58 o 
   3  -2  11      313.32      336.83     15.14 o 
   4  -2  11      377.07      391.18     16.71 o 
   5  -2  11        2.76        3.00      3.31 o 
  -6  -1  11       30.99       24.26      5.60 o 
  -5  -1  11        7.08        7.32      3.94 o 
  -4  -1  11      181.59      184.00     10.63 o 
  -3  -1  11      685.02      610.79     22.01 o 
  -2  -1  11      199.20      187.73      6.96 o 
  -1  -1  11        4.74        4.96      1.82 o 
   0  -1  11       27.42       27.83      4.51 o 
   1  -1  11       66.97       74.29      6.42 o 
   2  -1  11       79.35       76.96      6.61 o 
   3  -1  11      551.63      592.01     21.93 o 
   4  -1  11      282.63      264.31     12.92 o 
   5  -1  11      156.89      138.74      9.39 o 
   6  -1  11        1.33        0.00      2.78 o 
  -6   0  11      230.32      243.01     13.78 o 
  -5   0  11       36.51       41.13      6.20 o 
  -4   0  11        7.52        3.27      3.15 o 
  -3   0  11      103.85      105.23      8.28 o 
  -2   0  11     1014.69      981.42     21.72 o 
  -1   0  11      761.48      777.86     17.89 o 
   0   0  11        4.11        4.66      2.48 o 
   1   0  11      227.55      237.71     11.42 o 
   2   0  11       23.19       24.90      4.32 o 
   3   0  11       26.71       23.85      4.47 o 
   4   0  11      635.66      595.54     21.86 o 
   5   0  11      212.08      191.33     11.00 o 
   6   0  11        1.21        3.34      3.38 o 
  -6   1  11       63.95       51.68      7.02 o 
  -5   1  11      102.60       95.74      8.15 o 
  -4   1  11      112.28       94.69      4.97 o 
  -3   1  11       51.24       58.80      3.88 o 
  -2   1  11      119.90      102.57      4.93 o 
  -1   1  11      204.28      201.43      6.90 o 
   0   1  11      127.77      122.74      5.18 o 
   1   1  11      369.50      373.72     15.02 o 
   2   1  11        1.59        5.45      2.85 o 
   3   1  11        3.93        0.86      2.59 o 
   4   1  11       91.74       84.62      6.99 o 
   5   1  11      180.78      169.43     10.14 o 
   6   1  11      280.46      262.92     13.33 o 
  -5   2  11       87.27       79.93      7.93 o 
  -4   2  11      192.87      197.64     11.31 o 
  -3   2  11      683.43      617.19     15.23 o 
  -2   2  11      164.53      173.79      6.48 o 
  -1   2  11        7.12        8.28      2.02 o 
   0   2  11       14.76       14.20      2.16 o 
   1   2  11        2.75        3.04      2.37 o 
   2   2  11      279.80      260.62     12.13 o 
   3   2  11      916.97      931.02     30.01 o 
   4   2  11        0.22        0.15      2.59 o 
   5   2  11        2.02        0.00      2.63 o 
   6   2  11       83.96       79.02      7.32 o 
   7   2  11       50.27       51.19      6.54 o 
  -5   3  11        5.38        6.57      3.98 o 
  -4   3  11      311.34      300.59     14.80 o 
  -3   3  11      655.45      648.05     23.66 o 
  -2   3  11      129.74      143.03      5.79 o 
  -1   3  11        3.91        6.71      1.91 o 
   0   3  11       87.23       83.07      4.29 o 
   1   3  11       75.78       71.44      5.78 o 
   2   3  11      226.66      215.33     10.55 o 
   3   3  11      490.62      489.44     18.44 o 
   4   3  11      514.78      462.13     18.14 o 
   5   3  11        4.36        9.28      3.68 o 
   6   3  11       23.18       22.46      4.92 o 
   7   3  11       24.54       18.07      5.00 o 
  -4   4  11       21.59       23.02      5.00 o 
  -3   4  11       82.53       69.15      6.95 o 
  -2   4  11      336.74      311.33     14.08 o 
  -1   4  11      242.66      233.88     11.31 o 
   0   4  11       42.79       43.08      3.41 o 
   1   4  11        4.53        5.03      2.44 o 
   2   4  11       10.18       10.63      3.12 o 
   3   4  11      133.75      140.85      8.53 o 
   4   4  11      247.77      248.23     12.09 o 
   5   4  11      294.46      303.52     14.27 o 
   6   4  11       39.75       37.26      5.71 o 
   7   4  11        0.03        0.00      3.27 o 
  -4   5  11       36.44       29.15      5.67 o 
  -3   5  11       71.85       56.38      6.76 o 
  -2   5  11        5.91        5.67      3.31 o 
  -1   5  11      221.37      243.20     12.28 o 
   0   5  11      372.98      375.89     15.40 o 
   1   5  11      473.02      504.60     34.80 o 
   2   5  11       93.84       88.30      6.69 o 
   3   5  11       19.26       14.08      3.57 o 
   4   5  11        0.93        0.79      2.52 o 
   5   5  11       52.73       70.05      6.87 o 
   6   5  11      395.71      394.86     17.50 o 
   7   5  11      186.77      160.12     10.67 o 
  -3   6  11       45.10       56.41      7.25 o 
  -2   6  11       97.53       94.31      7.89 o 
  -1   6  11        5.95        2.89      3.04 o 
   0   6  11      300.68      316.02     14.12 o 
   1   6  11      110.71      121.65      8.11 o 
   2   6  11      122.62      132.77      8.23 o 
   3   6  11       51.08       54.20      5.78 o 
   4   6  11        2.45        2.89      2.82 o 
   5   6  11       54.86       59.64      6.69 o 
   6   6  11       44.35       37.82      5.93 o 
  -2   7  11       25.33       31.85      5.75 o 
  -1   7  11       38.74       33.65      5.60 o 
   0   7  11        0.51        1.84      3.19 o 
   1   7  11      141.68      154.22      9.65 o 
   3   7  11       99.96      106.26      7.59 o 
   4   7  11       47.31       52.36      5.93 o 
   5   7  11        6.72        7.70      3.53 o 
   6   7  11       26.39       19.72      4.73 o 
  -1   8  11       88.11       97.17      8.60 o 
   0   8  11       75.86       92.43      8.04 o 
   1   8  11      213.31      226.60     12.47 o 
   4   8  11       94.13      103.96      7.89 o 
   5   8  11       25.88       33.24      5.60 o 
  -3  -5  12       42.63       40.08      6.08 o 
  -1  -5  12       77.45       91.42      8.60 o 
   0  -5  12        5.70        7.17      4.02 o 
   1  -5  12        5.93        4.39      3.87 o 
  -4  -4  12        0.62        0.00      3.00 o 
  -3  -4  12       74.94       84.88      7.51 o 
  -1  -4  12      139.26      134.16      9.73 o 
   0  -4  12      157.14      154.48     10.48 o 
   1  -4  12        0.06        0.00      3.00 o 
   2  -4  12      173.86      215.06     12.77 o 
  -5  -3  12      307.25      299.84     15.47 o 
  -4  -3  12      144.17      171.72     10.78 o 
  -3  -3  12        5.83       10.59      3.76 o 
  -2  -3  12       17.52       20.29      3.07 o 
  -1  -3  12      162.39      175.25     10.52 o 
   0  -3  12      397.17      458.98     19.31 o 
   1  -3  12       41.51       47.74      6.46 o 
   2  -3  12        7.95        8.08      3.91 o 
   3  -3  12       60.25       74.29      7.62 o 
  -5  -2  12      167.33      161.66     10.82 o 
  -4  -2  12      145.91      141.07      9.73 o 
  -3  -2  12      117.07      115.98      8.38 o 
  -2  -2  12       43.00       44.48      5.20 o 
  -1  -2  12      110.68       92.17      7.29 o 
   0  -2  12      295.15      299.46     14.39 o 
   1  -2  12      351.87      374.88     16.64 o 
   2  -2  12      205.83      205.04     11.72 o 
   3  -2  12       76.13       73.47      7.51 o 
   4  -2  12        2.06        0.64      3.12 o 
  -5  -1  12        3.80        4.96      3.61 o 
  -4  -1  12      228.64      238.43     12.96 o 
  -3  -1  12      575.47      584.66     15.27 o 
  -2  -1  12      193.62      187.43     10.55 o 
  -1  -1  12       59.70       50.82      5.90 o 
   0  -1  12      145.57      153.77      9.54 o 
   1  -1  12       72.12       60.25      6.50 o 
   2  -1  12      361.40      366.43     16.19 o 
   3  -1  12      276.25      288.04     14.35 o 
   4  -1  12      470.51      520.35     20.77 o 
   5  -1  12        8.79       14.23      4.43 o 
  -5   0  12        9.35        8.45      4.21 o 
  -4   0  12       64.84       55.20      4.31 o 
  -3   0  12      220.06      212.49     19.44 o 
  -2   0  12      433.11      436.88     22.93 o 
  -1   0  12      199.21      232.56      7.90 o 
   0   0  12      225.77      253.45     12.28 o 
   1   0  12      109.41      105.39      7.77 o 
   2   0  12       41.04       43.57      5.67 o 
   3   0  12       63.64       67.72      7.02 o 
   4   0  12      148.52      149.19     10.03 o 
   5   0  12      221.95      232.42     12.66 o 
  -5   1  12      129.55      141.94     10.25 o 
  -4   1  12       23.97       24.26      5.22 o 
  -3   1  12       16.11       11.60      2.41 o 
  -2   1  12      175.63      168.00      6.65 o 
  -1   1  12      640.29      565.25     14.25 o 
   0   1  12       83.08       91.91      7.02 o 
   1   1  12        5.57        6.54      2.97 o 
   2   1  12        2.97        3.27      3.00 o 
   3   1  12        0.41        2.18      2.70 o 
   4   1  12       61.62       66.33      6.91 o 
   5   1  12      125.49      137.05      9.50 o 
   6   1  12       86.19       74.86      7.62 o 
  -4   2  12      324.57      354.67     16.53 o 
  -3   2  12      139.52      145.43      9.54 o 
  -2   2  12       25.39       20.39      2.84 o 
  -1   2  12      104.43      109.00      5.21 o 
   0   2  12      794.88      820.82     26.89 o 
   1   2  12      564.58      551.52     20.32 o 
   2   2  12      106.26       99.31      7.44 o 
   3   2  12       55.91       54.54      6.08 o 
   4   2  12      100.53       88.45      7.36 o 
   5   2  12       29.88       26.85      5.22 o 
   6   2  12      201.76      203.23     11.94 o 
  -4   3  12      189.83      180.13     11.49 o 
  -3   3  12      232.60      206.50     11.61 o 
  -2   3  12       90.95      103.66      7.89 o 
  -1   3  12        6.71       11.20      2.33 o 
   0   3  12       58.72       45.33      5.07 o 
   1   3  12       68.82       76.25      6.72 o 
   2   3  12      106.74      101.15      7.36 o 
   3   3  12      610.14      570.19     21.11 o 
   4   3  12        0.97        0.90      2.67 o 
   5   3  12       19.10       14.42      4.17 o 
   6   3  12        5.22        8.60      3.79 o 
  -3   4  12      127.16      113.65      8.75 o 
  -2   4  12       54.72       49.69      5.90 o 
  -1   4  12      246.12      220.47     11.34 o 
   0   4  12      140.67      141.12      6.00 o 
   1   4  12       79.44       87.85      6.80 o 
   2   4  12        2.31        0.00      2.33 o 
   3   4  12        1.36        0.71      2.78 o 
   4   4  12       62.32       52.96      6.08 o 
   5   4  12      106.01      103.85      8.15 o 
   6   4  12       10.67       17.99      4.66 o 
  -3   5  12        1.36        2.22      3.23 o 
  -2   5  12      115.21      115.23      8.86 o 
  -1   5  12      317.72      321.55     14.84 o 
   0   5  12      247.18      295.07     13.48 o 
   1   5  12       38.03       49.05      5.30 o 
   2   5  12       24.81       29.33      4.73 o 
   3   5  12       39.79       35.38      5.15 o 
   4   5  12        4.22        2.33      3.12 o 
   5   5  12      160.82      173.52     10.70 o 
   6   5  12      178.29      179.38     11.38 o 
  -2   6  12        0.02        0.00      2.97 o 
  -1   6  12       75.74       64.83      7.02 o 
   0   6  12      326.92      319.22     14.65 o 
   2   6  12        6.11        3.49      2.89 o 
   3   6  12        0.44        1.01      2.78 o 
   4   6  12        3.08        2.52      2.93 o 
   5   6  12       18.24       21.22      4.73 o 
  -1   7  12       58.52       53.33      6.84 o 
   0   7  12       15.96       15.10      4.51 o 
   3   7  12      116.07      127.66      8.68 o 
   4   7  12       33.54       35.46      5.56 o 
   5   7  12        1.53        0.00      2.85 o 
  -2  -4  13       30.73       35.46      6.05 o 
  -1  -4  13      240.30      221.83     12.92 o 
   0  -4  13       42.78       41.84      6.72 o 
  -3  -3  13        0.90        0.90      2.08 o 
  -2  -3  13      236.75      225.73     12.54 o 
  -1  -3  13      166.61      133.94      9.54 o 
   0  -3  13      150.83      142.39     10.25 o 
   1  -3  13       82.71       92.77      8.90 o 
   2  -3  13       43.29       46.01      6.91 o 
  -4  -2  13      187.53      215.70     12.58 o 
  -3  -2  13       54.47       48.91      4.36 o 
  -2  -2  13        9.97       10.33      3.57 o 
  -1  -2  13       92.93       98.48      8.00 o 
   0  -2  13      174.08      180.77     11.23 o 
   1  -2  13       99.33      114.97      9.16 o 
   2  -2  13       36.04       35.57      6.27 o 
   3  -2  13        0.82        0.00      3.46 o 
  -4  -1  13      272.95      270.37     11.32 o 
  -3  -1  13      445.42      433.47     12.69 o 
  -2  -1  13      319.65      305.43     14.35 o 
  -1  -1  13       39.71       43.91      5.86 o 
   0  -1  13        4.26        8.08      3.38 o 
   1  -1  13       78.51       92.25      7.85 o 
   2  -1  13      169.61      190.99     11.53 o 
   3  -1  13      104.47      111.55      9.20 o 
   4  -1  13        7.57       10.85      4.39 o 
  -4   0  13        4.83        5.29      2.32 o 
  -3   0  13      297.39      299.48      9.87 o 
  -2   0  13      225.02      230.67      8.35 o 
  -1   0  13      191.82      174.61     10.25 o 
   0   0  13       13.72       22.50      4.58 o 
   1   0  13       47.11       45.67      6.01 o 
   2   0  13      174.36      182.31     11.08 o 
   3   0  13      370.56      373.87     17.16 o 
   4   0  13      215.07      227.57     12.88 o 
  -4   1  13       19.50       22.99      5.00 o 
  -3   1  13        1.14        0.59      1.93 o 
  -2   1  13      230.73      231.81      8.31 o 
  -1   1  13      452.40      473.25     18.63 o 
   0   1  13      179.48      179.80     10.37 o 
   1   1  13       23.98       26.97      4.77 o 
   2   1  13      111.93      122.33      8.83 o 
   3   1  13       34.85       42.14      6.05 o 
   4   1  13      114.80      114.26      9.16 o 
   5   1  13      103.60      105.39      8.83 o 
  -3   2  13       11.98        6.95      3.72 o 
  -2   2  13       27.41       26.08      3.25 o 
  -1   2  13      180.38      156.74      9.24 o 
   0   2  13      133.56      151.63      9.16 o 
   1   2  13       98.70      108.73      8.08 o 
   2   2  13      138.08      143.44      9.35 o 
   3   2  13        0.75        4.81      3.04 o 
   4   2  13       18.49       17.35      4.66 o 
   5   2  13       34.07       28.32      5.78 o 
  -3   3  13      164.40      158.61     10.40 o 
  -2   3  13        9.13        9.35      3.76 o 
  -1   3  13       17.04       15.71      2.74 o 
   0   3  13      117.45      121.73      8.34 o 
   1   3  13      290.72      293.26     13.78 o 
   2   3  13      164.38      150.27      9.50 o 
   3   3  13        5.19       11.08      3.57 o 
   4   3  13        1.68        0.00      2.93 o 
   5   3  13        0.53        0.00      3.00 o 
  -2   4  13      139.86      139.08      9.65 o 
  -1   4  13       24.83       28.66      4.92 o 
   0   4  13       42.82       44.88      5.41 o 
   1   4  13       31.53       33.13      5.03 o 
   2   4  13      525.21      528.65     20.21 o 
   3   4  13      469.19      442.15     18.33 o 
   4   4  13       25.04       25.47      5.03 o 
   5   4  13       73.68       65.32      7.32 o 
  -2   5  13       65.44       70.87      7.59 o 
  -1   5  13      122.30      143.21      9.84 o 
   1   5  13       44.39       40.90      5.33 o 
   2   5  13        2.37        2.37      2.78 o 
   3   5  13       11.51       19.64      4.66 o 
   4   5  13       12.56       14.95      4.51 o 
   2   6  13       41.17       42.63      5.60 o 
   3   6  13       28.26       36.85      5.56 o 
   4   6  13       14.00        7.89      3.91 o 
  -1  -2  14      209.82      220.92     12.96 o 
   0  -2  14       31.10       29.97      5.63 o 
   1  -2  14      120.06      134.24     10.37 o 
  -2  -1  14       14.18        6.84      3.46 o 
  -1  -1  14        0.14        0.00      2.55 o 
   0  -1  14      178.52      172.89     11.04 o 
   1  -1  14      108.12      116.32      9.43 o 
   2  -1  14      120.27      122.29     10.03 o 
  -2   0  14      223.08      235.80     12.54 o 
  -1   0  14      108.83      108.28      8.38 o 
   0   0  14        2.31        6.39      3.38 o 
   1   0  14       51.64       61.45      7.02 o 
   2   0  14      132.81      146.59     10.52 o 
   3   0  14      191.55      212.81     13.07 o 
  -2   1  14      274.08      260.70     13.03 o 
  -1   1  14      282.25      281.43     13.75 o 
   0   1  14      194.25      180.06     10.78 o 
   1   1  14       28.24       33.05      5.67 o 
   2   1  14        0.83        0.00      2.85 o 
   3   1  14       65.58       76.77      7.93 o 
  -2   2  14        7.25       10.35      2.57 o 
  -1   2  14      246.08      238.50     12.21 o 
   0   2  14      152.17      177.77     10.67 o 
   1   2  14      152.02      143.48      9.73 o 
   2   2  14       15.19       17.09      4.54 o 
   3   2  14        0.32        1.31      3.27 o 
  -1   3  14        0.49        0.00      2.70 o 
   0   3  14      132.57      151.40      9.80 o 
   1   3  14      253.87      262.05     13.22 o 
   2   3  14      321.02      323.50     15.25 o 
   3   3  14       64.33       57.20      6.84 o 
   0   4  14        0.24        1.77      2.78 o 
   1   4  14       81.12       84.47      7.29 o 
   2   4  14       94.48      100.70      8.30 o 
   3   4  14       56.71       52.13      6.76 o 
   1   5  14       33.35       37.52      5.52 o 
   2   5  14       79.94       77.79      7.10 o 
                                                 
